# Supplementary material for: COx hydrogenation to methanol and other hydrocarbons under mild conditions with Mo3S4@ZSM-5
Source: Nat Commun. 2023 Jan 31;14:513. doi: 10.1038/s41467-023-36259-9 (PMC9889347; doi:10.1038/s41467-023-36259-9)
Supplement: Supplementary file 3 — Source Data [file 41467_2023_36259_MOESM3_ESM.xlsx]

## Sheet: Figure 2e
XRD patterns of NaZSM-5, MoSx/NaZSM-5, fresh Mo3S4@NaZSM-5, and spent Mo3S4@NaZSM-5.
NaZSM-5		MoSx/NaZSM-5		Fresh Mo3S4@NaZSM-5		Spent Mo3S4@NaZSM-5
2Theta (°)	Intensity (a.u.)	2Theta (°)	Intensity (a.u.)	2Theta (°)	Intensity (a.u.)	2Theta (°)	Intensity (a.u.)
0.8033	73	0.8033	71	0.8033	89	0.8033	98
0.80728	67	0.80728	65	0.80728	66	0.80728	97
0.81126	51	0.81126	78	0.81126	90	0.81126	93
0.81525	62	0.81525	59	0.81525	97	0.81525	107
0.81923	62	0.81923	58	0.81923	94	0.81923	101
0.82321	66	0.82321	72	0.82321	71	0.82321	99
0.8272	52	0.8272	58	0.8272	87	0.8272	90
0.83118	52	0.83118	78	0.83118	82	0.83118	82
0.83516	66	0.83516	72	0.83516	98	0.83516	94
0.83915	72	0.83915	71	0.83915	92	0.83915	80
0.84313	63	0.84313	69	0.84313	83	0.84313	94
0.84711	53	0.84711	74	0.84711	79	0.84711	99
0.8511	55	0.8511	61	0.8511	77	0.8511	82
0.85508	62	0.85508	91	0.85508	75	0.85508	90
0.85906	86	0.85906	80	0.85906	84	0.85906	102
0.86305	63	0.86305	76	0.86305	105	0.86305	104
0.86703	108	0.86703	107	0.86703	101	0.86703	105
0.87101	103	0.87101	96	0.87101	110	0.87101	102
0.875	148	0.875	120	0.875	122	0.875	130
0.87898	140	0.87898	152	0.87898	154	0.87898	158
0.88296	167	0.88296	162	0.88296	158	0.88296	167
0.88695	176	0.88695	172	0.88695	222	0.88695	216
0.89093	205	0.89093	201	0.89093	210	0.89093	249
0.89491	251	0.89491	220	0.89491	208	0.89491	247
0.8989	262	0.8989	241	0.8989	252	0.8989	248
0.90288	284	0.90288	256	0.90288	280	0.90288	286
0.90687	313	0.90687	299	0.90687	300	0.90687	303
0.91085	342	0.91085	316	0.91085	363	0.91085	341
0.91483	357	0.91483	334	0.91483	345	0.91483	362
0.91882	376	0.91882	349	0.91882	368	0.91882	365
0.9228	439	0.9228	362	0.9228	414	0.9228	441
0.92678	432	0.92678	405	0.92678	448	0.92678	468
0.93077	433	0.93077	440	0.93077	392	0.93077	419
0.93475	468	0.93475	421	0.93475	448	0.93475	503
0.93874	495	0.93874	528	0.93874	528	0.93874	473
0.94272	525	0.94272	509	0.94272	489	0.94272	571
0.9467	523	0.9467	520	0.9467	501	0.9467	507
0.95069	593	0.95069	561	0.95069	545	0.95069	566
0.95467	581	0.95467	564	0.95467	609	0.95467	558
0.95866	630	0.95866	630	0.95866	609	0.95866	579
0.96264	605	0.96264	599	0.96264	611	0.96264	594
0.96662	665	0.96662	602	0.96662	613	0.96662	656
0.97061	712	0.97061	651	0.97061	654	0.97061	691
0.97459	662	0.97459	689	0.97459	706	0.97459	736
0.97858	703	0.97858	732	0.97858	699	0.97858	721
0.98256	787	0.98256	695	0.98256	695	0.98256	705
0.98654	765	0.98654	692	0.98654	757	0.98654	739
0.99053	755	0.99053	725	0.99053	779	0.99053	770
0.99451	768	0.99451	820	0.99451	790	0.99451	820
0.9985	794	0.9985	810	0.9985	799	0.9985	776
1.00248	790	1.00248	822	1.00248	766	1.00248	805
1.00646	820	1.00646	821	1.00646	836	1.00646	830
1.01045	905	1.01045	815	1.01045	849	1.01045	865
1.01443	879	1.01443	815	1.01443	878	1.01443	909
1.01842	921	1.01842	867	1.01842	876	1.01842	868
1.0224	928	1.0224	854	1.0224	911	1.0224	911
1.02639	950	1.02639	914	1.02639	921	1.02639	1021
1.03037	936	1.03037	911	1.03037	938	1.03037	902
1.03435	946	1.03435	912	1.03435	985	1.03435	983
1.03834	994	1.03834	958	1.03834	921	1.03834	1035
1.04232	1020	1.04232	1002	1.04232	950	1.04232	1084
1.04631	971	1.04631	988	1.04631	1006	1.04631	1028
1.05029	1002	1.05029	1026	1.05029	995	1.05029	1011
1.05428	1030	1.05428	966	1.05428	1054	1.05428	1020
1.05826	1005	1.05826	1024	1.05826	1074	1.05826	1112
1.06225	1086	1.06225	1051	1.06225	1019	1.06225	1103
1.06623	1132	1.06623	1072	1.06623	1127	1.06623	1037
1.07021	1148	1.07021	1072	1.07021	1154	1.07021	1101
1.0742	1235	1.0742	1137	1.0742	1100	1.0742	1094
1.07818	1152	1.07818	1155	1.07818	1175	1.07818	1094
1.08217	1219	1.08217	1205	1.08217	1131	1.08217	1141
1.08615	1196	1.08615	1211	1.08615	1181	1.08615	1170
1.09014	1245	1.09014	1188	1.09014	1119	1.09014	1237
1.09412	1218	1.09412	1194	1.09412	1197	1.09412	1234
1.09811	1249	1.09811	1199	1.09811	1190	1.09811	1216
1.10209	1261	1.10209	1211	1.10209	1240	1.10209	1288
1.10608	1316	1.10608	1291	1.10608	1235	1.10608	1314
1.11006	1292	1.11006	1299	1.11006	1323	1.11006	1310
1.11404	1315	1.11404	1224	1.11404	1239	1.11404	1274
1.11803	1359	1.11803	1296	1.11803	1270	1.11803	1274
1.12201	1423	1.12201	1322	1.12201	1338	1.12201	1284
1.126	1332	1.126	1267	1.126	1368	1.126	1342
1.12998	1336	1.12998	1291	1.12998	1346	1.12998	1260
1.13397	1384	1.13397	1372	1.13397	1368	1.13397	1341
1.13795	1503	1.13795	1275	1.13795	1367	1.13795	1333
1.14194	1429	1.14194	1332	1.14194	1393	1.14194	1337
1.14592	1414	1.14592	1380	1.14592	1390	1.14592	1395
1.14991	1449	1.14991	1381	1.14991	1380	1.14991	1408
1.15389	1515	1.15389	1407	1.15389	1384	1.15389	1424
1.15788	1484	1.15788	1409	1.15788	1451	1.15788	1498
1.16186	1487	1.16186	1391	1.16186	1414	1.16186	1374
1.16585	1493	1.16585	1436	1.16585	1473	1.16585	1438
1.16983	1429	1.16983	1422	1.16983	1445	1.16983	1519
1.17382	1535	1.17382	1538	1.17382	1473	1.17382	1583
1.1778	1527	1.1778	1471	1.1778	1523	1.1778	1490
1.18179	1526	1.18179	1529	1.18179	1495	1.18179	1564
1.18577	1569	1.18577	1571	1.18577	1513	1.18577	1497
1.18976	1556	1.18976	1517	1.18976	1533	1.18976	1468
1.19374	1584	1.19374	1623	1.19374	1517	1.19374	1600
1.19773	1621	1.19773	1559	1.19773	1534	1.19773	1534
1.20171	1599	1.20171	1613	1.20171	1597	1.20171	1656
1.2057	1581	1.2057	1624	1.2057	1582	1.2057	1601
1.20968	1658	1.20968	1590	1.20968	1644	1.20968	1645
1.21367	1680	1.21367	1638	1.21367	1624	1.21367	1584
1.21765	1641	1.21765	1575	1.21765	1651	1.21765	1600
1.22164	1748	1.22164	1645	1.22164	1631	1.22164	1656
1.22562	1611	1.22562	1597	1.22562	1656	1.22562	1686
1.22961	1726	1.22961	1712	1.22961	1719	1.22961	1652
1.23359	1708	1.23359	1692	1.23359	1727	1.23359	1722
1.23758	1686	1.23758	1733	1.23758	1667	1.23758	1723
1.24156	1765	1.24156	1650	1.24156	1818	1.24156	1763
1.24555	1674	1.24555	1748	1.24555	1690	1.24555	1728
1.24953	1776	1.24953	1725	1.24953	1734	1.24953	1784
1.25352	1763	1.25352	1727	1.25352	1731	1.25352	1771
1.2575	1864	1.2575	1784	1.2575	1765	1.2575	1780
1.26149	1902	1.26149	1766	1.26149	1751	1.26149	1788
1.26548	1812	1.26548	1742	1.26548	1714	1.26548	1727
1.26946	1936	1.26946	1772	1.26946	1694	1.26946	1833
1.27345	1835	1.27345	1821	1.27345	1884	1.27345	1793
1.27743	1864	1.27743	1808	1.27743	1800	1.27743	1882
1.28142	1822	1.28142	1816	1.28142	1902	1.28142	1825
1.2854	1892	1.2854	1825	1.2854	1821	1.2854	1847
1.28939	1901	1.28939	1814	1.28939	1880	1.28939	1919
1.29337	1896	1.29337	1864	1.29337	1896	1.29337	1754
1.29736	1879	1.29736	1785	1.29736	1893	1.29736	1927
1.30134	1918	1.30134	1909	1.30134	1925	1.30134	1833
1.30533	1914	1.30533	1968	1.30533	1888	1.30533	1948
1.30932	1963	1.30932	1921	1.30932	1938	1.30932	1882
1.3133	2033	1.3133	1885	1.3133	1935	1.3133	1883
1.31729	1960	1.31729	1876	1.31729	1962	1.31729	1878
1.32127	2050	1.32127	2052	1.32127	1891	1.32127	1903
1.32526	1958	1.32526	1952	1.32526	1917	1.32526	2076
1.32924	2027	1.32924	2005	1.32924	1983	1.32924	1947
1.33323	1936	1.33323	2009	1.33323	2038	1.33323	1998
1.33721	2042	1.33721	1914	1.33721	1980	1.33721	2045
1.3412	2041	1.3412	1966	1.3412	2045	1.3412	2081
1.34519	2113	1.34519	2097	1.34519	2074	1.34519	1928
1.34917	2092	1.34917	1989	1.34917	2097	1.34917	2043
1.35316	2003	1.35316	2035	1.35316	2057	1.35316	2015
1.35714	2111	1.35714	2051	1.35714	2082	1.35714	2091
1.36113	2127	1.36113	2017	1.36113	2123	1.36113	1994
1.36511	2051	1.36511	2142	1.36511	2075	1.36511	2083
1.3691	2060	1.3691	2093	1.3691	2166	1.3691	2102
1.37309	2086	1.37309	2008	1.37309	2020	1.37309	2132
1.37707	2140	1.37707	2103	1.37707	2125	1.37707	2042
1.38106	2170	1.38106	2100	1.38106	2045	1.38106	2178
1.38504	2157	1.38504	2093	1.38504	2152	1.38504	2093
1.38903	2098	1.38903	2076	1.38903	2091	1.38903	2109
1.39301	2212	1.39301	2204	1.39301	2139	1.39301	2058
1.397	2183	1.397	2178	1.397	2262	1.397	2083
1.40099	2161	1.40099	2157	1.40099	2131	1.40099	2219
1.40497	2164	1.40497	2150	1.40497	2179	1.40497	2122
1.40896	2184	1.40896	2219	1.40896	2221	1.40896	2161
1.41294	2207	1.41294	2156	1.41294	2149	1.41294	2266
1.41693	2137	1.41693	2215	1.41693	2148	1.41693	2104
1.42092	2225	1.42092	2209	1.42092	2186	1.42092	2145
1.4249	2152	1.4249	2115	1.4249	2151	1.4249	2133
1.42889	2296	1.42889	2267	1.42889	2214	1.42889	2168
1.43287	2239	1.43287	2263	1.43287	2220	1.43287	2277
1.43686	2277	1.43686	2259	1.43686	2214	1.43686	2171
1.44085	2274	1.44085	2258	1.44085	2201	1.44085	2259
1.44483	2316	1.44483	2356	1.44483	2294	1.44483	2220
1.44882	2301	1.44882	2244	1.44882	2298	1.44882	2213
1.4528	2292	1.4528	2275	1.4528	2273	1.4528	2317
1.45679	2287	1.45679	2202	1.45679	2178	1.45679	2307
1.46078	2364	1.46078	2307	1.46078	2236	1.46078	2262
1.46476	2367	1.46476	2302	1.46476	2266	1.46476	2286
1.46875	2327	1.46875	2241	1.46875	2282	1.46875	2254
1.47273	2334	1.47273	2382	1.47273	2295	1.47273	2232
1.47672	2336	1.47672	2314	1.47672	2280	1.47672	2223
1.48071	2423	1.48071	2310	1.48071	2210	1.48071	2252
1.48469	2493	1.48469	2292	1.48469	2270	1.48469	2341
1.48868	2381	1.48868	2342	1.48868	2278	1.48868	2378
1.49267	2390	1.49267	2330	1.49267	2356	1.49267	2381
1.49665	2425	1.49665	2328	1.49665	2371	1.49665	2336
1.50064	2423	1.50064	2313	1.50064	2331	1.50064	2439
1.50462	2458	1.50462	2384	1.50462	2364	1.50462	2353
1.50861	2479	1.50861	2382	1.50861	2373	1.50861	2366
1.5126	2474	1.5126	2476	1.5126	2288	1.5126	2335
1.51658	2542	1.51658	2354	1.51658	2337	1.51658	2303
1.52057	2396	1.52057	2426	1.52057	2443	1.52057	2356
1.52456	2513	1.52456	2436	1.52456	2317	1.52456	2324
1.52854	2474	1.52854	2364	1.52854	2321	1.52854	2322
1.53253	2420	1.53253	2402	1.53253	2405	1.53253	2444
1.53651	2476	1.53651	2423	1.53651	2357	1.53651	2297
1.5405	2439	1.5405	2425	1.5405	2461	1.5405	2397
1.54449	2592	1.54449	2370	1.54449	2485	1.54449	2385
1.54847	2485	1.54847	2355	1.54847	2444	1.54847	2426
1.55246	2572	1.55246	2465	1.55246	2443	1.55246	2486
1.55645	2525	1.55645	2419	1.55645	2450	1.55645	2464
1.56043	2564	1.56043	2382	1.56043	2473	1.56043	2530
1.56442	2550	1.56442	2460	1.56442	2452	1.56442	2498
1.56841	2539	1.56841	2541	1.56841	2498	1.56841	2422
1.57239	2579	1.57239	2575	1.57239	2504	1.57239	2386
1.57638	2574	1.57638	2503	1.57638	2441	1.57638	2454
1.58037	2600	1.58037	2488	1.58037	2465	1.58037	2473
1.58435	2588	1.58435	2498	1.58435	2488	1.58435	2439
1.58834	2528	1.58834	2475	1.58834	2524	1.58834	2461
1.59232	2599	1.59232	2405	1.59232	2534	1.59232	2550
1.59631	2535	1.59631	2472	1.59631	2603	1.59631	2445
1.6003	2691	1.6003	2608	1.6003	2532	1.6003	2415
1.60428	2642	1.60428	2584	1.60428	2519	1.60428	2468
1.60827	2553	1.60827	2518	1.60827	2474	1.60827	2456
1.61226	2589	1.61226	2567	1.61226	2494	1.61226	2503
1.61624	2582	1.61624	2541	1.61624	2588	1.61624	2487
1.62023	2589	1.62023	2561	1.62023	2500	1.62023	2572
1.62422	2597	1.62422	2621	1.62422	2599	1.62422	2634
1.6282	2660	1.6282	2617	1.6282	2642	1.6282	2561
1.63219	2588	1.63219	2623	1.63219	2619	1.63219	2567
1.63618	2676	1.63618	2567	1.63618	2564	1.63618	2530
1.64016	2690	1.64016	2637	1.64016	2647	1.64016	2668
1.64415	2708	1.64415	2595	1.64415	2702	1.64415	2770
1.64814	2699	1.64814	2793	1.64814	3007	1.64814	2864
1.65212	2702	1.65212	2774	1.65212	3022	1.65212	2866
1.65611	2859	1.65611	2848	1.65611	3180	1.65611	3034
1.6601	2778	1.6601	3096	1.6601	3404	1.6601	3249
1.66408	2823	1.66408	3174	1.66408	3647	1.66408	3659
1.66807	2969	1.66807	3418	1.66807	4255	1.66807	4064
1.67206	2975	1.67206	3794	1.67206	4644	1.67206	4318
1.67605	3096	1.67605	3886	1.67605	5159	1.67605	4985
1.68003	3130	1.68003	4230	1.68003	5467	1.68003	5330
1.68402	3124	1.68402	4304	1.68402	5865	1.68402	5916
1.68801	3277	1.68801	4590	1.68801	6224	1.68801	6283
1.69199	3444	1.69199	4769	1.69199	6611	1.69199	6546
1.69598	3411	1.69598	4814	1.69598	6876	1.69598	6830
1.69997	3392	1.69997	4992	1.69997	7012	1.69997	6995
1.70395	3464	1.70395	5158	1.70395	7290	1.70395	7371
1.70794	3568	1.70794	5153	1.70794	7438	1.70794	7534
1.71193	3540	1.71193	5333	1.71193	7856	1.71193	7687
1.71591	3608	1.71591	5313	1.71591	7842	1.71591	7636
1.7199	3515	1.7199	5454	1.7199	7837	1.7199	7989
1.72389	3627	1.72389	5532	1.72389	8039	1.72389	8020
1.72787	3540	1.72787	5504	1.72787	8217	1.72787	8083
1.73186	3748	1.73186	5651	1.73186	8426	1.73186	8454
1.73585	3781	1.73585	5820	1.73585	8427	1.73585	8550
1.73984	3776	1.73984	5656	1.73984	8417	1.73984	8418
1.74382	3619	1.74382	5844	1.74382	8407	1.74382	8621
1.74781	3726	1.74781	5745	1.74781	8355	1.74781	8527
1.7518	3716	1.7518	5751	1.7518	8434	1.7518	8623
1.75578	3731	1.75578	5779	1.75578	8438	1.75578	8584
1.75977	3761	1.75977	5768	1.75977	8480	1.75977	8450
1.76376	3731	1.76376	5494	1.76376	8393	1.76376	8722
1.76775	3735	1.76775	5652	1.76775	8341	1.76775	8623
1.77173	3675	1.77173	5665	1.77173	8407	1.77173	8423
1.77572	3737	1.77572	5753	1.77572	8453	1.77572	8565
1.77971	3689	1.77971	5572	1.77971	8578	1.77971	8545
1.78369	3812	1.78369	5750	1.78369	8207	1.78369	8281
1.78768	3702	1.78768	5568	1.78768	8286	1.78768	8411
1.79167	3714	1.79167	5561	1.79167	8097	1.79167	8386
1.79566	3914	1.79566	5579	1.79566	8162	1.79566	8517
1.79964	3635	1.79964	5590	1.79964	8255	1.79964	8336
1.80363	3753	1.80363	5596	1.80363	8131	1.80363	8298
1.80762	3790	1.80762	5688	1.80762	8293	1.80762	8254
1.8116	3665	1.8116	5555	1.8116	8219	1.8116	8190
1.81559	3766	1.81559	5632	1.81559	8167	1.81559	8467
1.81958	3748	1.81958	5615	1.81958	8172	1.81958	8246
1.82357	3815	1.82357	5578	1.82357	7995	1.82357	8229
1.82755	3751	1.82755	5665	1.82755	8129	1.82755	8078
1.83154	3733	1.83154	5469	1.83154	7937	1.83154	8299
1.83553	3754	1.83553	5697	1.83553	8008	1.83553	8292
1.83951	3652	1.83951	5518	1.83951	7984	1.83951	8202
1.8435	3798	1.8435	5539	1.8435	7969	1.8435	8254
1.84749	3747	1.84749	5622	1.84749	7909	1.84749	8007
1.85148	3750	1.85148	5569	1.85148	7995	1.85148	8004
1.85546	3835	1.85546	5415	1.85546	7986	1.85546	8095
1.85945	3753	1.85945	5465	1.85945	7774	1.85945	7982
1.86344	3854	1.86344	5617	1.86344	8050	1.86344	8208
1.86743	3791	1.86743	5534	1.86743	8074	1.86743	8157
1.87141	3833	1.87141	5477	1.87141	7908	1.87141	8214
1.8754	3764	1.8754	5461	1.8754	7772	1.8754	8045
1.87939	3822	1.87939	5547	1.87939	7935	1.87939	8075
1.88338	3776	1.88338	5458	1.88338	7756	1.88338	8088
1.88736	3842	1.88736	5501	1.88736	7638	1.88736	8125
1.89135	3871	1.89135	5412	1.89135	7934	1.89135	8008
1.89534	3895	1.89534	5325	1.89534	7725	1.89534	7892
1.89933	3837	1.89933	5454	1.89933	7851	1.89933	7994
1.90331	3793	1.90331	5459	1.90331	7634	1.90331	7935
1.9073	3850	1.9073	5333	1.9073	7781	1.9073	8042
1.91129	3873	1.91129	5507	1.91129	7785	1.91129	8024
1.91528	3815	1.91528	5360	1.91528	7503	1.91528	7924
1.91926	3805	1.91926	5103	1.91926	7464	1.91926	7594
1.92325	3934	1.92325	5541	1.92325	7857	1.92325	8033
1.92724	3934	1.92724	5433	1.92724	7728	1.92724	7983
1.93123	4009	1.93123	5500	1.93123	7724	1.93123	8037
1.93521	4175	1.93521	5760	1.93521	8298	1.93521	8292
1.9392	3480	1.9392	4902	1.9392	7075	1.9392	7278
1.94319	3719	1.94319	5163	1.94319	7377	1.94319	7582
1.94718	3969	1.94718	5278	1.94718	7424	1.94718	7685
1.95116	3900	1.95116	5276	1.95116	7337	1.95116	7630
1.95515	3736	1.95515	5338	1.95515	7646	1.95515	7677
1.95914	3810	1.95914	5453	1.95914	7479	1.95914	7844
1.96313	3812	1.96313	5452	1.96313	7634	1.96313	7837
1.96711	3841	1.96711	5292	1.96711	7482	1.96711	7860
1.9711	3796	1.9711	5367	1.9711	7564	1.9711	7829
1.97509	3934	1.97509	5401	1.97509	7522	1.97509	7800
1.97908	3924	1.97908	5224	1.97908	7468	1.97908	7723
1.98306	3832	1.98306	5161	1.98306	7504	1.98306	7673
1.98705	3877	1.98705	5232	1.98705	7565	1.98705	7592
1.99104	4009	1.99104	5296	1.99104	7414	1.99104	7640
1.99503	3826	1.99503	5307	1.99503	7415	1.99503	7553
1.99901	3808	1.99901	5270	1.99901	7480	1.99901	7548
2.003	3967	2.003	5195	2.003	7363	2.003	7656
2.00699	3842	2.00699	5219	2.00699	7237	2.00699	7607
2.01098	3919	2.01098	5248	2.01098	7403	2.01098	7708
2.01497	3961	2.01497	5283	2.01497	7271	2.01497	7493
2.01895	3950	2.01895	5293	2.01895	7359	2.01895	7609
2.02294	3989	2.02294	5291	2.02294	7417	2.02294	7546
2.02693	3987	2.02693	5143	2.02693	7195	2.02693	7442
2.03092	3982	2.03092	5270	2.03092	7260	2.03092	7535
2.0349	3950	2.0349	5128	2.0349	7330	2.0349	7387
2.03889	3987	2.03889	5131	2.03889	7281	2.03889	7434
2.04288	3847	2.04288	5158	2.04288	7160	2.04288	7482
2.04687	3986	2.04687	5207	2.04687	7155	2.04687	7487
2.05086	3952	2.05086	5271	2.05086	7202	2.05086	7387
2.05484	4037	2.05484	5409	2.05484	7043	2.05484	7406
2.05883	3932	2.05883	5142	2.05883	7069	2.05883	7569
2.06282	3953	2.06282	5230	2.06282	7179	2.06282	7494
2.06681	3920	2.06681	5212	2.06681	6998	2.06681	7258
2.07079	4089	2.07079	5146	2.07079	7101	2.07079	7379
2.07478	3925	2.07478	5153	2.07478	7016	2.07478	7125
2.07877	4031	2.07877	5352	2.07877	7043	2.07877	7235
2.08276	3939	2.08276	5155	2.08276	6983	2.08276	7182
2.08675	3989	2.08675	5243	2.08675	7032	2.08675	7399
2.09073	3978	2.09073	5059	2.09073	7138	2.09073	7337
2.09472	3973	2.09472	5133	2.09472	6953	2.09472	7276
2.09871	3949	2.09871	5287	2.09871	6988	2.09871	7455
2.1027	3959	2.1027	5194	2.1027	6962	2.1027	7204
2.10669	4062	2.10669	5008	2.10669	6872	2.10669	7330
2.11067	4074	2.11067	5140	2.11067	6928	2.11067	7294
2.11466	3916	2.11466	5047	2.11466	6940	2.11466	7269
2.11865	3946	2.11865	5098	2.11865	7008	2.11865	7095
2.12264	4010	2.12264	5284	2.12264	6733	2.12264	7214
2.12663	3946	2.12663	5260	2.12663	6915	2.12663	7255
2.13061	4114	2.13061	5180	2.13061	6901	2.13061	7273
2.1346	3996	2.1346	5148	2.1346	7000	2.1346	7205
2.13859	4124	2.13859	5103	2.13859	7016	2.13859	7326
2.14258	4034	2.14258	5087	2.14258	6904	2.14258	7065
2.14657	4179	2.14657	5190	2.14657	6782	2.14657	7120
2.15055	4095	2.15055	5228	2.15055	6875	2.15055	7302
2.15454	3964	2.15454	5178	2.15454	6863	2.15454	7193
2.15853	3961	2.15853	5136	2.15853	6705	2.15853	7110
2.16252	4128	2.16252	5203	2.16252	6804	2.16252	7060
2.16651	4063	2.16651	5063	2.16651	6790	2.16651	7026
2.17049	4213	2.17049	5257	2.17049	6659	2.17049	7039
2.17448	4130	2.17448	5074	2.17448	6810	2.17448	6957
2.17847	4006	2.17847	5093	2.17847	6776	2.17847	7011
2.18246	4084	2.18246	5052	2.18246	6850	2.18246	6983
2.18645	4065	2.18645	5025	2.18645	6796	2.18645	7061
2.19043	4294	2.19043	4978	2.19043	6750	2.19043	7072
2.19442	4108	2.19442	5098	2.19442	6819	2.19442	7124
2.19841	4119	2.19841	5068	2.19841	6726	2.19841	7180
2.2024	4165	2.2024	5076	2.2024	6816	2.2024	7057
2.20639	4109	2.20639	5102	2.20639	6850	2.20639	6930
2.21037	4270	2.21037	5082	2.21037	6812	2.21037	7056
2.21436	4209	2.21436	5273	2.21436	6864	2.21436	7098
2.21835	4222	2.21835	5087	2.21835	6726	2.21835	6919
2.22234	4161	2.22234	5166	2.22234	6741	2.22234	6973
2.22633	4206	2.22633	4953	2.22633	6674	2.22633	6935
2.23032	4307	2.23032	5095	2.23032	6789	2.23032	6949
2.2343	4127	2.2343	5018	2.2343	6768	2.2343	7046
2.23829	4213	2.23829	4965	2.23829	6768	2.23829	6900
2.24228	4199	2.24228	5026	2.24228	6673	2.24228	6961
2.24627	4167	2.24627	5161	2.24627	6630	2.24627	6974
2.25026	4238	2.25026	5055	2.25026	6468	2.25026	6884
2.25424	4154	2.25424	5006	2.25424	6652	2.25424	6871
2.25823	4211	2.25823	5223	2.25823	6551	2.25823	7138
2.26222	4005	2.26222	5144	2.26222	6668	2.26222	6883
2.26621	4181	2.26621	5169	2.26621	6722	2.26621	6852
2.2702	4167	2.2702	5051	2.2702	6655	2.2702	6929
2.27419	4086	2.27419	4985	2.27419	6643	2.27419	6838
2.27817	4112	2.27817	5135	2.27817	6590	2.27817	7076
2.28216	4220	2.28216	4982	2.28216	6600	2.28216	6850
2.28615	4272	2.28615	5013	2.28615	6593	2.28615	7013
2.29014	4145	2.29014	4860	2.29014	6580	2.29014	6988
2.29413	4127	2.29413	5002	2.29413	6547	2.29413	6840
2.29812	4210	2.29812	4999	2.29812	6640	2.29812	6806
2.3021	4032	2.3021	4960	2.3021	6437	2.3021	6863
2.30609	4191	2.30609	5074	2.30609	6606	2.30609	6912
2.31008	4171	2.31008	4903	2.31008	6547	2.31008	6764
2.31407	4194	2.31407	5109	2.31407	6626	2.31407	6856
2.31806	4154	2.31806	5034	2.31806	6367	2.31806	6731
2.32205	4215	2.32205	4970	2.32205	6565	2.32205	6778
2.32603	4209	2.32603	4984	2.32603	6459	2.32603	6747
2.33002	4146	2.33002	4977	2.33002	6462	2.33002	6824
2.33401	4292	2.33401	4878	2.33401	6308	2.33401	6865
2.338	4149	2.338	5010	2.338	6552	2.338	6827
2.34199	4194	2.34199	5007	2.34199	6605	2.34199	6782
2.34598	4072	2.34598	5051	2.34598	6476	2.34598	6683
2.34996	4034	2.34996	4916	2.34996	6551	2.34996	6826
2.35395	4177	2.35395	5121	2.35395	6415	2.35395	6660
2.35794	4079	2.35794	4993	2.35794	6536	2.35794	6677
2.36193	4120	2.36193	5020	2.36193	6511	2.36193	6705
2.36592	4171	2.36592	5061	2.36592	6430	2.36592	6795
2.36991	4065	2.36991	5024	2.36991	6363	2.36991	6715
2.37389	4158	2.37389	4960	2.37389	6311	2.37389	6716
2.37788	4084	2.37788	5035	2.37788	6455	2.37788	6709
2.38187	4133	2.38187	5124	2.38187	6508	2.38187	6893
2.38586	4224	2.38586	4865	2.38586	6426	2.38586	6677
2.38985	4131	2.38985	4898	2.38985	6327	2.38985	6783
2.39384	4151	2.39384	5084	2.39384	6315	2.39384	6718
2.39782	4226	2.39782	4923	2.39782	6347	2.39782	6761
2.40181	4111	2.40181	4858	2.40181	6481	2.40181	6568
2.4058	4155	2.4058	4921	2.4058	6418	2.4058	6664
2.40979	4183	2.40979	5020	2.40979	6286	2.40979	6780
2.41378	4130	2.41378	5037	2.41378	6400	2.41378	6744
2.41777	3985	2.41777	4981	2.41777	6374	2.41777	6634
2.42175	4135	2.42175	5004	2.42175	6566	2.42175	6619
2.42574	4008	2.42574	5137	2.42574	6442	2.42574	6662
2.42973	4185	2.42973	4927	2.42973	6413	2.42973	6681
2.43372	4058	2.43372	4969	2.43372	6337	2.43372	6685
2.43771	4097	2.43771	4990	2.43771	6370	2.43771	6566
2.4417	4134	2.4417	5093	2.4417	6369	2.4417	6769
2.44569	4069	2.44569	4903	2.44569	6311	2.44569	6678
2.44967	3935	2.44967	5011	2.44967	6339	2.44967	6597
2.45366	4149	2.45366	4948	2.45366	6322	2.45366	6715
2.45765	4163	2.45765	5068	2.45765	6412	2.45765	6608
2.46164	4082	2.46164	4916	2.46164	6348	2.46164	6491
2.46563	4061	2.46563	5098	2.46563	6398	2.46563	6504
2.46962	4126	2.46962	4858	2.46962	6231	2.46962	6607
2.47361	4060	2.47361	4924	2.47361	6308	2.47361	6610
2.47759	4126	2.47759	5002	2.47759	6225	2.47759	6617
2.48158	4063	2.48158	4910	2.48158	6314	2.48158	6633
2.48557	4077	2.48557	4900	2.48557	6314	2.48557	6617
2.48956	4030	2.48956	4861	2.48956	6477	2.48956	6681
2.49355	3942	2.49355	4925	2.49355	6340	2.49355	6599
2.49754	4010	2.49754	4916	2.49754	6291	2.49754	6568
2.50153	4130	2.50153	5035	2.50153	6399	2.50153	6538
2.50551	4019	2.50551	4853	2.50551	6461	2.50551	6550
2.5095	4102	2.5095	4825	2.5095	6340	2.5095	6411
2.51349	4090	2.51349	4973	2.51349	6212	2.51349	6528
2.51748	4011	2.51748	4795	2.51748	6168	2.51748	6447
2.52147	4040	2.52147	4977	2.52147	6344	2.52147	6554
2.52546	4030	2.52546	4888	2.52546	6238	2.52546	6516
2.52945	4025	2.52945	4948	2.52945	6229	2.52945	6468
2.53343	3940	2.53343	4937	2.53343	6302	2.53343	6529
2.53742	3969	2.53742	4847	2.53742	6169	2.53742	6524
2.54141	4038	2.54141	4743	2.54141	6165	2.54141	6451
2.5454	3903	2.5454	4813	2.5454	6262	2.5454	6501
2.54939	4025	2.54939	4841	2.54939	6132	2.54939	6409
2.55338	3930	2.55338	4842	2.55338	6185	2.55338	6560
2.55737	4056	2.55737	4766	2.55737	6216	2.55737	6416
2.56135	4028	2.56135	4801	2.56135	6165	2.56135	6414
2.56534	3952	2.56534	4823	2.56534	6273	2.56534	6320
2.56933	4111	2.56933	4849	2.56933	6158	2.56933	6317
2.57332	4037	2.57332	4752	2.57332	6136	2.57332	6366
2.57731	4005	2.57731	4747	2.57731	6295	2.57731	6550
2.5813	4109	2.5813	4864	2.5813	6149	2.5813	6398
2.58529	3915	2.58529	4606	2.58529	6171	2.58529	6461
2.58927	4002	2.58927	4814	2.58927	6072	2.58927	6134
2.59326	4114	2.59326	4775	2.59326	6071	2.59326	6339
2.59725	4043	2.59725	4756	2.59725	6047	2.59725	6310
2.60124	4066	2.60124	4716	2.60124	6086	2.60124	6313
2.60523	4053	2.60523	4788	2.60523	5940	2.60523	6377
2.60922	3984	2.60922	4699	2.60922	6125	2.60922	6233
2.61321	4038	2.61321	4635	2.61321	5926	2.61321	6390
2.61719	3979	2.61719	4646	2.61719	6040	2.61719	6355
2.62118	3937	2.62118	4713	2.62118	5969	2.62118	6177
2.62517	4059	2.62517	4822	2.62517	6123	2.62517	6317
2.62916	3984	2.62916	4695	2.62916	6026	2.62916	6147
2.63315	3979	2.63315	4704	2.63315	6086	2.63315	6318
2.63714	3928	2.63714	4679	2.63714	6155	2.63714	6183
2.64113	4023	2.64113	4754	2.64113	5908	2.64113	6297
2.64512	4051	2.64512	4641	2.64512	6061	2.64512	6230
2.6491	4021	2.6491	4743	2.6491	6077	2.6491	6233
2.65309	4088	2.65309	4666	2.65309	5953	2.65309	6272
2.65708	3999	2.65708	4591	2.65708	5975	2.65708	6131
2.66107	4115	2.66107	4766	2.66107	6003	2.66107	6138
2.66506	4075	2.66506	4657	2.66506	5990	2.66506	6164
2.66905	4033	2.66905	4624	2.66905	6047	2.66905	6203
2.67304	4029	2.67304	4556	2.67304	5913	2.67304	6200
2.67703	3989	2.67703	4667	2.67703	5994	2.67703	6248
2.68101	3996	2.68101	4726	2.68101	5937	2.68101	6131
2.685	4059	2.685	4633	2.685	5991	2.685	6208
2.68899	4006	2.68899	4739	2.68899	6068	2.68899	6126
2.69298	3931	2.69298	4532	2.69298	5984	2.69298	5991
2.69697	4075	2.69697	4823	2.69697	5978	2.69697	6053
2.70096	3975	2.70096	4663	2.70096	5921	2.70096	6083
2.70495	3882	2.70495	4577	2.70495	5861	2.70495	6102
2.70893	3957	2.70893	4658	2.70893	6018	2.70893	6269
2.71292	3971	2.71292	4656	2.71292	5950	2.71292	6108
2.71691	4037	2.71691	4732	2.71691	6051	2.71691	6209
2.7209	4036	2.7209	4697	2.7209	6098	2.7209	6235
2.72489	4005	2.72489	4703	2.72489	5976	2.72489	6222
2.72888	4127	2.72888	4733	2.72888	6143	2.72888	6227
2.73287	4012	2.73287	4574	2.73287	5857	2.73287	5834
2.73686	4141	2.73686	4623	2.73686	5992	2.73686	6079
2.74084	4090	2.74084	4728	2.74084	5844	2.74084	6075
2.74483	4142	2.74483	4668	2.74483	6021	2.74483	6216
2.74882	4095	2.74882	4743	2.74882	6037	2.74882	6177
2.75281	4163	2.75281	4551	2.75281	5916	2.75281	6234
2.7568	4128	2.7568	4628	2.7568	6014	2.7568	6095
2.76079	4012	2.76079	4716	2.76079	5941	2.76079	6279
2.76478	3965	2.76478	4660	2.76478	5907	2.76478	6104
2.76877	4021	2.76877	4686	2.76877	5995	2.76877	6145
2.77275	4123	2.77275	4605	2.77275	5825	2.77275	6080
2.77674	4087	2.77674	4647	2.77674	5784	2.77674	6108
2.78073	4048	2.78073	4705	2.78073	5937	2.78073	5950
2.78472	4085	2.78472	4682	2.78472	5802	2.78472	6142
2.78871	3980	2.78871	4674	2.78871	5862	2.78871	6127
2.7927	4091	2.7927	4713	2.7927	5850	2.7927	5882
2.79669	4196	2.79669	4771	2.79669	5998	2.79669	6219
2.80068	4095	2.80068	4782	2.80068	5886	2.80068	6190
2.80467	4101	2.80467	4676	2.80467	6027	2.80467	6082
2.80865	4120	2.80865	4689	2.80865	5844	2.80865	6066
2.81264	4050	2.81264	4801	2.81264	5859	2.81264	6140
2.81663	4166	2.81663	4707	2.81663	5904	2.81663	6036
2.82062	4030	2.82062	4586	2.82062	5956	2.82062	6026
2.82461	4109	2.82461	4773	2.82461	5832	2.82461	5970
2.8286	4151	2.8286	4650	2.8286	5953	2.8286	6223
2.83259	4056	2.83259	4697	2.83259	5805	2.83259	5979
2.83658	4104	2.83658	4713	2.83658	5860	2.83658	6114
2.84056	4018	2.84056	4763	2.84056	5973	2.84056	6045
2.84455	3894	2.84455	4651	2.84455	5925	2.84455	6107
2.84854	4071	2.84854	4819	2.84854	5913	2.84854	6087
2.85253	4053	2.85253	4809	2.85253	5801	2.85253	6080
2.85652	4219	2.85652	4754	2.85652	5910	2.85652	6030
2.86051	4167	2.86051	4780	2.86051	6005	2.86051	6263
2.8645	4047	2.8645	4876	2.8645	5936	2.8645	6315
2.86849	4127	2.86849	4993	2.86849	6053	2.86849	6146
2.87247	4115	2.87247	5074	2.87247	5930	2.87247	6245
2.87646	4245	2.87646	5364	2.87646	6195	2.87646	6668
2.88045	4191	2.88045	5593	2.88045	6249	2.88045	6725
2.88444	4450	2.88444	5918	2.88444	6592	2.88444	6748
2.88843	4353	2.88843	6167	2.88843	6433	2.88843	6998
2.89242	4559	2.89242	6388	2.89242	6566	2.89242	7123
2.89641	4512	2.89641	6905	2.89641	6651	2.89641	7376
2.9004	4449	2.9004	6734	2.9004	6547	2.9004	7034
2.90438	4588	2.90438	7066	2.90438	7020	2.90438	7469
2.90837	4615	2.90837	7313	2.90837	6930	2.90837	7571
2.91236	4632	2.91236	7088	2.91236	7116	2.91236	7463
2.91635	4407	2.91635	6752	2.91635	6716	2.91635	7457
2.92034	4393	2.92034	6231	2.92034	6616	2.92034	7252
2.92433	4350	2.92433	5891	2.92433	6496	2.92433	7181
2.92832	4232	2.92832	5380	2.92832	6385	2.92832	6786
2.93231	4233	2.93231	5172	2.93231	6091	2.93231	6535
2.9363	4204	2.9363	5082	2.9363	6174	2.9363	6621
2.94028	4268	2.94028	4886	2.94028	5957	2.94028	6317
2.94427	4306	2.94427	4891	2.94427	6022	2.94427	6274
2.94826	4115	2.94826	4875	2.94826	5896	2.94826	6111
2.95225	4236	2.95225	4773	2.95225	6112	2.95225	6265
2.95624	4138	2.95624	4752	2.95624	5854	2.95624	6220
2.96023	4174	2.96023	4772	2.96023	5957	2.96023	6163
2.96422	4036	2.96422	4616	2.96422	5970	2.96422	6119
2.96821	4243	2.96821	4768	2.96821	5949	2.96821	6082
2.97219	4198	2.97219	4675	2.97219	6096	2.97219	6185
2.97618	4169	2.97618	4777	2.97618	6172	2.97618	6117
2.98017	4043	2.98017	4822	2.98017	5896	2.98017	6090
2.98416	4180	2.98416	4644	2.98416	5888	2.98416	5979
2.98815	4154	2.98815	4604	2.98815	6005	2.98815	6055
2.99214	3951	2.99214	4728	2.99214	5839	2.99214	6046
2.99613	4120	2.99613	4685	2.99613	5994	2.99613	6153
3.00012	4175	3.00012	4773	3.00012	5995	3.00012	6088
3.0041	4186	3.0041	4870	3.0041	5802	3.0041	5911
3.00809	4113	3.00809	4612	3.00809	5769	3.00809	6074
3.01208	4224	3.01208	4627	3.01208	5874	3.01208	5933
3.01607	4215	3.01607	4766	3.01607	5825	3.01607	6006
3.02006	4144	3.02006	4742	3.02006	5869	3.02006	6033
3.02405	4308	3.02405	4677	3.02405	5775	3.02405	5967
3.02804	4235	3.02804	4686	3.02804	5846	3.02804	6163
3.03203	4226	3.03203	4658	3.03203	5695	3.03203	5982
3.03602	4285	3.03602	4651	3.03602	5991	3.03602	6169
3.04	4276	3.04	4542	3.04	5783	3.04	6093
3.04399	4260	3.04399	4704	3.04399	5818	3.04399	6131
3.04798	4052	3.04798	4628	3.04798	5756	3.04798	5984
3.05197	4165	3.05197	4586	3.05197	5936	3.05197	6130
3.05596	4092	3.05596	4569	3.05596	5721	3.05596	6107
3.05995	4086	3.05995	4792	3.05995	5724	3.05995	5972
3.06394	4185	3.06394	4698	3.06394	5876	3.06394	6039
3.06793	4216	3.06793	4744	3.06793	5848	3.06793	5965
3.07191	4222	3.07191	4647	3.07191	5862	3.07191	6019
3.0759	4226	3.0759	4703	3.0759	5763	3.0759	6082
3.07989	4196	3.07989	4589	3.07989	5720	3.07989	6067
3.08388	4180	3.08388	4708	3.08388	5904	3.08388	5985
3.08787	4193	3.08787	4677	3.08787	5917	3.08787	5950
3.09186	4227	3.09186	4691	3.09186	5755	3.09186	6177
3.09585	4259	3.09585	4738	3.09585	5775	3.09585	6015
3.09984	4199	3.09984	4775	3.09984	5884	3.09984	6014
3.10382	4210	3.10382	4705	3.10382	5796	3.10382	6038
3.10781	4103	3.10781	4681	3.10781	5813	3.10781	5839
3.1118	4208	3.1118	4747	3.1118	5796	3.1118	5887
3.11579	4240	3.11579	4778	3.11579	5926	3.11579	6040
3.11978	4133	3.11978	4668	3.11978	5954	3.11978	5983
3.12377	4250	3.12377	4680	3.12377	5788	3.12377	5999
3.12776	4199	3.12776	4784	3.12776	5658	3.12776	5980
3.13175	4188	3.13175	4735	3.13175	5907	3.13175	6018
3.13573	4249	3.13573	4706	3.13573	5826	3.13573	6065
3.13972	4180	3.13972	4542	3.13972	5796	3.13972	6009
3.14371	4168	3.14371	4552	3.14371	5829	3.14371	5975
3.1477	4194	3.1477	4624	3.1477	5866	3.1477	5934
3.15169	4379	3.15169	4770	3.15169	5932	3.15169	6082
3.15568	4188	3.15568	4677	3.15568	5829	3.15568	5978
3.15967	4252	3.15967	4714	3.15967	5884	3.15967	5957
3.16366	4241	3.16366	4701	3.16366	5937	3.16366	5983
3.16764	4157	3.16764	4668	3.16764	5809	3.16764	6071
3.17163	4140	3.17163	4544	3.17163	5716	3.17163	5970
3.17562	4302	3.17562	4685	3.17562	5839	3.17562	6020
3.17961	4240	3.17961	4634	3.17961	5879	3.17961	6136
3.1836	4245	3.1836	4710	3.1836	5865	3.1836	6119
3.18759	4234	3.18759	4589	3.18759	5771	3.18759	6005
3.19158	4162	3.19158	4643	3.19158	5918	3.19158	6060
3.19557	4235	3.19557	4704	3.19557	5780	3.19557	6002
3.19955	4153	3.19955	4667	3.19955	5817	3.19955	6127
3.20354	4267	3.20354	4748	3.20354	5819	3.20354	6161
3.20753	4293	3.20753	4709	3.20753	5789	3.20753	6309
3.21152	4123	3.21152	4671	3.21152	5797	3.21152	6070
3.21551	4204	3.21551	4708	3.21551	5737	3.21551	6069
3.2195	4286	3.2195	4623	3.2195	5702	3.2195	6109
3.22349	4250	3.22349	4764	3.22349	5831	3.22349	6261
3.22748	4256	3.22748	4615	3.22748	5790	3.22748	6028
3.23146	4214	3.23146	4770	3.23146	5827	3.23146	6050
3.23545	4354	3.23545	4662	3.23545	5729	3.23545	5970
3.23944	4239	3.23944	4684	3.23944	5729	3.23944	5949
3.24343	4343	3.24343	4690	3.24343	5822	3.24343	6236
3.24742	4190	3.24742	4658	3.24742	5854	3.24742	6059
3.25141	4281	3.25141	4625	3.25141	5844	3.25141	6137
3.2554	4415	3.2554	4709	3.2554	5794	3.2554	6086
3.25939	4260	3.25939	4779	3.25939	5805	3.25939	6086
3.26337	4225	3.26337	4576	3.26337	5869	3.26337	5983
3.26736	4161	3.26736	4823	3.26736	5868	3.26736	6091
3.27135	4376	3.27135	4853	3.27135	5870	3.27135	6086
3.27534	4301	3.27534	4771	3.27534	5894	3.27534	6097
3.27933	4207	3.27933	4796	3.27933	5968	3.27933	6098
3.28332	4467	3.28332	4821	3.28332	5844	3.28332	6205
3.28731	4266	3.28731	4779	3.28731	5830	3.28731	6286
3.29129	4389	3.29129	4897	3.29129	5820	3.29129	6171
3.29528	4354	3.29528	4798	3.29528	5833	3.29528	6143
3.29927	4203	3.29927	4756	3.29927	5920	3.29927	6170
3.30326	4312	3.30326	4719	3.30326	6036	3.30326	6208
3.30725	4315	3.30725	4754	3.30725	5997	3.30725	6249
3.31124	4270	3.31124	4775	3.31124	5831	3.31124	6223
3.31523	4246	3.31523	4805	3.31523	5848	3.31523	6165
3.31922	4227	3.31922	4652	3.31922	5972	3.31922	6164
3.3232	4523	3.3232	4903	3.3232	5896	3.3232	6252
3.32719	4362	3.32719	4832	3.32719	6004	3.32719	6420
3.33118	4247	3.33118	4868	3.33118	6035	3.33118	6348
3.33517	4295	3.33517	4909	3.33517	6006	3.33517	6272
3.33916	4431	3.33916	4898	3.33916	5903	3.33916	6430
3.34315	4430	3.34315	4874	3.34315	6158	3.34315	6399
3.34714	4365	3.34714	4967	3.34714	6038	3.34714	6298
3.35112	4460	3.35112	4903	3.35112	6005	3.35112	6386
3.35511	4414	3.35511	4995	3.35511	6089	3.35511	6418
3.3591	4350	3.3591	5100	3.3591	6195	3.3591	6474
3.36309	4483	3.36309	4849	3.36309	6174	3.36309	6386
3.36708	4344	3.36708	4970	3.36708	6092	3.36708	6497
3.37107	4590	3.37107	5125	3.37107	6071	3.37107	6554
3.37506	4509	3.37506	4998	3.37506	6037	3.37506	6530
3.37904	4529	3.37904	5126	3.37904	6124	3.37904	6527
3.38303	4398	3.38303	5074	3.38303	6313	3.38303	6780
3.38702	4392	3.38702	5152	3.38702	6139	3.38702	6682
3.39101	4482	3.39101	5138	3.39101	6222	3.39101	6913
3.395	4524	3.395	5190	3.395	6193	3.395	6935
3.39899	4476	3.39899	5271	3.39899	6394	3.39899	6958
3.40298	4620	3.40298	5323	3.40298	6231	3.40298	6974
3.40696	4638	3.40696	5415	3.40696	6393	3.40696	7106
3.41095	4525	3.41095	5328	3.41095	6385	3.41095	7107
3.41494	4473	3.41494	5385	3.41494	6510	3.41494	7113
3.41893	4740	3.41893	5365	3.41893	6563	3.41893	7353
3.42292	4724	3.42292	5481	3.42292	6654	3.42292	7440
3.42691	4586	3.42691	5496	3.42691	6693	3.42691	7727
3.4309	4686	3.4309	5649	3.4309	6877	3.4309	7865
3.43488	4823	3.43488	5778	3.43488	7053	3.43488	7897
3.43887	4732	3.43887	5734	3.43887	7360	3.43887	8060
3.44286	4926	3.44286	6027	3.44286	7239	3.44286	8455
3.44685	4958	3.44685	6182	3.44685	7395	3.44685	8554
3.45084	5051	3.45084	6462	3.45084	7470	3.45084	8961
3.45483	5035	3.45483	6779	3.45483	7828	3.45483	9485
3.45882	5275	3.45882	6854	3.45882	8332	3.45882	9939
3.4628	5446	3.4628	7203	3.4628	8429	3.4628	10361
3.46679	5613	3.46679	7753	3.46679	9054	3.46679	11199
3.47078	5930	3.47078	8403	3.47078	9559	3.47078	12180
3.47477	6408	3.47477	9541	3.47477	10674	3.47477	13766
3.47876	7465	3.47876	11880	3.47876	12715	3.47876	16598
3.48275	9566	3.48275	16485	3.48275	16516	3.48275	21088
3.48673	12922	3.48673	24987	3.48673	22686	3.48673	29576
3.49072	18080	3.49072	36335	3.49072	31981	3.49072	41970
3.49471	26752	3.49471	54261	3.49471	46044	3.49471	59955
3.4987	38783	3.4987	79201	3.4987	65968	3.4987	85427
3.50269	57947	3.50269	116941	3.50269	96730	3.50269	124305
3.50668	80892	3.50668	162064	3.50668	133629	3.50668	174788
3.51067	102638	3.51067	203560	3.51067	170057	3.51067	227800
3.51465	124713	3.51465	244340	3.51465	207306	3.51465	280177
3.51864	143144	3.51864	276776	3.51864	240011	3.51864	325687
3.52263	154266	3.52263	294376	3.52263	258239	3.52263	358157
3.52662	157176	3.52662	294972	3.52662	263877	3.52662	375625
3.53061	149471	3.53061	276094	3.53061	252592	3.53061	367784
3.5346	127374	3.5346	231931	3.5346	222650	3.5346	334269
3.53858	96549	3.53858	172370	3.53858	175359	3.53858	278216
3.54257	66931	3.54257	115903	3.54257	127649	3.54257	208144
3.54656	42281	3.54656	71286	3.54656	87472	3.54656	146060
3.55055	23148	3.55055	38631	3.55055	53517	3.55055	94438
3.55454	13065	3.55454	21733	3.55454	32306	3.55454	57873
3.55853	8959	3.55853	14722	3.55853	21261	3.55853	36462
3.56251	7574	3.56251	11606	3.56251	16362	3.56251	26639
3.5665	6727	3.5665	10032	3.5665	13693	3.5665	20537
3.57049	6088	3.57049	8859	3.57049	12056	3.57049	17090
3.57448	5749	3.57448	8063	3.57448	10646	3.57448	14646
3.57847	5848	3.57847	7520	3.57847	10105	3.57847	13545
3.58246	5528	3.58246	7125	3.58246	9477	3.58246	12393
3.58644	5464	3.58644	6844	3.58644	8861	3.58644	11319
3.59043	5322	3.59043	6595	3.59043	8469	3.59043	10737
3.59442	5033	3.59442	6225	3.59442	8119	3.59442	10066
3.59841	4917	3.59841	6210	3.59841	7815	3.59841	9408
3.6024	4992	3.6024	6141	3.6024	7543	3.6024	9290
3.60639	4850	3.60639	5773	3.60639	7465	3.60639	8995
3.61037	4887	3.61037	5909	3.61037	7330	3.61037	8740
3.61436	4840	3.61436	5606	3.61436	7198	3.61436	8353
3.61835	4694	3.61835	5544	3.61835	7003	3.61835	8161
3.62234	4660	3.62234	5506	3.62234	7102	3.62234	8039
3.62633	4607	3.62633	5474	3.62633	6831	3.62633	7714
3.63032	4663	3.63032	5253	3.63032	6814	3.63032	7602
3.6343	4624	3.6343	5310	3.6343	6717	3.6343	7615
3.63829	4601	3.63829	5316	3.63829	6547	3.63829	7453
3.64228	4583	3.64228	5169	3.64228	6642	3.64228	7459
3.64627	4605	3.64627	5245	3.64627	6660	3.64627	7257
3.65026	4696	3.65026	5158	3.65026	6387	3.65026	7347
3.65425	4497	3.65425	5193	3.65425	6545	3.65425	7272
3.65823	4470	3.65823	5036	3.65823	6389	3.65823	7054
3.66222	4471	3.66222	5128	3.66222	6204	3.66222	7081
3.66621	4561	3.66621	4985	3.66621	6358	3.66621	6872
3.6702	4534	3.6702	5055	3.6702	6338	3.6702	6940
3.67419	4590	3.67419	5060	3.67419	6433	3.67419	6854
3.67817	4633	3.67817	5128	3.67817	6316	3.67817	7025
3.68216	4556	3.68216	5063	3.68216	6295	3.68216	6708
3.68615	4375	3.68615	4954	3.68615	6340	3.68615	6857
3.69014	4448	3.69014	4910	3.69014	6220	3.69014	6807
3.69413	4455	3.69413	4948	3.69413	6270	3.69413	6750
3.69811	4482	3.69811	5121	3.69811	6230	3.69811	6806
3.7021	4654	3.7021	4893	3.7021	6220	3.7021	6805
3.70609	4424	3.70609	4864	3.70609	6253	3.70609	6760
3.71008	4424	3.71008	4953	3.71008	6057	3.71008	6662
3.71407	4583	3.71407	4991	3.71407	6190	3.71407	6435
3.71806	4445	3.71806	4950	3.71806	6013	3.71806	6706
3.72204	4484	3.72204	4943	3.72204	6069	3.72204	6646
3.72603	4372	3.72603	4973	3.72603	6139	3.72603	6485
3.73002	4411	3.73002	4977	3.73002	6280	3.73002	6569
3.73401	4589	3.73401	4906	3.73401	6200	3.73401	6720
3.738	4545	3.738	4914	3.738	6174	3.738	6496
3.74198	4529	3.74198	4926	3.74198	6048	3.74198	6649
3.74597	4455	3.74597	4992	3.74597	6166	3.74597	6626
3.74996	4437	3.74996	4956	3.74996	5995	3.74996	6627
3.75395	4521	3.75395	4933	3.75395	6063	3.75395	6410
3.75794	4433	3.75794	4866	3.75794	6181	3.75794	6476
3.76192	4404	3.76192	4864	3.76192	6087	3.76192	6638
3.76591	4437	3.76591	4789	3.76591	6046	3.76591	6551
3.7699	4431	3.7699	5002	3.7699	6030	3.7699	6671
3.77389	4620	3.77389	4976	3.77389	6221	3.77389	6541
3.77788	4405	3.77788	4942	3.77788	6292	3.77788	6645
3.78186	4508	3.78186	4879	3.78186	6312	3.78186	6425
3.78585	4645	3.78585	4891	3.78585	6192	3.78585	6575
3.78984	4438	3.78984	5028	3.78984	6132	3.78984	6712
3.79383	4550	3.79383	4922	3.79383	6164	3.79383	6543
3.79782	4619	3.79782	5038	3.79782	6221	3.79782	6830
3.8018	4542	3.8018	5098	3.8018	6077	3.8018	6762
3.80579	4483	3.80579	5078	3.80579	6257	3.80579	6809
3.80978	4523	3.80978	5080	3.80978	6194	3.80978	6741
3.81377	4608	3.81377	5194	3.81377	6294	3.81377	6851
3.81776	4400	3.81776	5153	3.81776	6275	3.81776	6666
3.82174	4622	3.82174	5337	3.82174	6385	3.82174	6999
3.82573	4745	3.82573	5213	3.82573	6594	3.82573	7137
3.82972	4603	3.82972	5391	3.82972	6503	3.82972	7197
3.83371	4690	3.83371	5468	3.83371	6629	3.83371	7198
3.83769	4722	3.83769	5505	3.83769	6656	3.83769	7447
3.84168	4942	3.84168	5854	3.84168	6915	3.84168	7719
3.84567	4685	3.84567	5587	3.84567	6677	3.84567	7513
3.84966	4951	3.84966	5807	3.84966	7183	3.84966	7999
3.85365	4853	3.85365	6141	3.85365	7404	3.85365	8379
3.85763	5058	3.85763	6416	3.85763	7785	3.85763	8921
3.86162	5317	3.86162	6753	3.86162	8404	3.86162	9810
3.86561	5654	3.86561	7603	3.86561	9226	3.86561	10939
3.8696	5922	3.8696	8170	3.8696	10400	3.8696	12601
3.87359	6866	3.87359	10244	3.87359	13411	3.87359	16424
3.87757	8482	3.87757	13531	3.87757	17621	3.87757	21744
3.88156	10782	3.88156	18132	3.88156	23064	3.88156	29266
3.88555	14062	3.88555	24777	3.88555	32011	3.88555	40624
3.88954	19495	3.88954	35157	3.88954	44751	3.88954	56658
3.89352	27239	3.89352	50282	3.89352	58898	3.89352	76503
3.89751	35026	3.89751	64809	3.89751	70532	3.89751	92535
3.9015	40638	3.9015	75722	3.9015	79621	3.9015	104932
3.90549	45884	3.90549	85272	3.90549	87064	3.90549	115773
3.90947	49387	3.90947	93096	3.90947	91065	3.90947	122449
3.91346	50899	3.91346	95745	3.91346	90007	3.91346	122297
3.91745	50108	3.91745	94695	3.91745	85569	3.91745	118041
3.92144	46402	3.92144	88615	3.92144	76384	3.92144	107025
3.92543	39317	3.92543	77572	3.92543	66018	3.92543	94855
3.92941	35798	3.92941	70862	3.92941	66823	3.92941	90570
3.9334	38865	3.9334	73966	3.9334	76354	3.9334	98427
3.93739	44473	3.93739	80470	3.93739	85555	3.93739	107935
3.94138	49202	3.94138	87711	3.94138	93781	3.94138	115999
3.94536	52770	3.94536	92078	3.94536	100022	3.94536	121759
3.94935	53856	3.94935	90546	3.94935	98431	3.94935	120233
3.95334	51438	3.95334	83381	3.95334	92068	3.95334	110543
3.95733	45516	3.95733	70578	3.95733	77960	3.95733	94604
3.96131	34030	3.96131	49451	3.96131	55806	3.96131	70215
3.9653	20790	3.9653	28674	3.9653	34506	3.9653	44504
3.96929	11539	3.96929	15548	3.96929	20142	3.96929	27006
3.97328	7733	3.97328	10435	3.97328	14157	3.97328	18630
3.97726	6584	3.97726	8397	3.97726	11653	3.97726	14797
3.98125	5883	3.98125	7625	3.98125	10146	3.98125	12807
3.98524	5711	3.98524	7124	3.98524	9725	3.98524	11763
3.98923	5660	3.98923	7072	3.98923	9023	3.98923	11062
3.99321	5512	3.99321	6811	3.99321	8815	3.99321	10703
3.9972	5604	3.9972	7094	3.9972	9082	3.9972	10901
4.00119	6161	4.00119	7929	4.00119	10065	4.00119	12142
4.00518	7127	4.00518	9183	4.00518	11130	4.00518	13382
4.00916	8161	4.00916	11635	4.00916	13509	4.00916	15694
4.01315	9975	4.01315	14924	4.01315	16690	4.01315	19570
4.01714	13179	4.01714	19936	4.01714	21910	4.01714	25361
4.02113	17439	4.02113	26655	4.02113	28866	4.02113	33390
4.02511	21927	4.02511	33579	4.02511	36733	4.02511	43072
4.0291	25424	4.0291	38491	4.0291	42291	4.0291	51446
4.03309	28218	4.03309	43040	4.03309	47046	4.03309	57075
4.03708	30073	4.03708	45661	4.03708	50159	4.03708	61872
4.04106	30190	4.04106	45606	4.04106	50415	4.04106	63485
4.04505	28965	4.04505	42022	4.04505	47766	4.04505	61299
4.04904	24649	4.04904	34610	4.04904	41059	4.04904	54177
4.05303	18053	4.05303	25440	4.05303	31296	4.05303	43730
4.05701	11567	4.05701	15552	4.05701	21230	4.05701	31307
4.061	7554	4.061	9685	4.061	13966	4.061	20450
4.06499	5992	4.06499	7537	4.06499	10714	4.06499	14568
4.06897	5467	4.06897	6658	4.06897	8840	4.06897	11290
4.07296	5240	4.07296	6133	4.07296	8248	4.07296	9893
4.07695	5054	4.07695	5856	4.07695	7574	4.07695	9187
4.08094	4946	4.08094	5461	4.08094	7358	4.08094	8200
4.08492	4794	4.08492	5304	4.08492	7000	4.08492	7950
4.08891	4751	4.08891	5240	4.08891	6799	4.08891	7594
4.0929	4776	4.0929	5211	4.0929	6845	4.0929	7497
4.09689	4714	4.09689	5110	4.09689	6450	4.09689	7344
4.10087	4582	4.10087	5039	4.10087	6360	4.10087	6974
4.10486	4572	4.10486	4963	4.10486	6396	4.10486	7096
4.10885	4630	4.10885	4913	4.10885	6310	4.10885	6936
4.11283	4556	4.11283	4982	4.11283	6256	4.11283	6906
4.11682	4504	4.11682	4898	4.11682	6311	4.11682	6827
4.12081	4461	4.12081	4757	4.12081	6158	4.12081	6667
4.1248	4611	4.1248	4912	4.1248	6239	4.1248	6664
4.12878	4410	4.12878	4899	4.12878	5996	4.12878	6461
4.13277	4467	4.13277	4803	4.13277	6097	4.13277	6415
4.13676	4442	4.13676	4750	4.13676	6013	4.13676	6470
4.14074	4597	4.14074	4823	4.14074	6017	4.14074	6468
4.14473	4390	4.14473	4744	4.14473	5901	4.14473	6392
4.14872	4415	4.14872	4767	4.14872	5836	4.14872	6277
4.15271	4385	4.15271	4720	4.15271	5955	4.15271	6218
4.15669	4403	4.15669	4811	4.15669	5940	4.15669	6202
4.16068	4283	4.16068	4769	4.16068	5686	4.16068	6268
4.16467	4511	4.16467	4640	4.16467	5787	4.16467	6323
4.16865	4481	4.16865	4692	4.16865	5964	4.16865	6147
4.17264	4371	4.17264	4793	4.17264	5943	4.17264	6189
4.17663	4448	4.17663	4785	4.17663	5727	4.17663	6013
4.18061	4435	4.18061	4691	4.18061	5863	4.18061	6180
4.1846	4491	4.1846	4746	4.1846	5809	4.1846	6050
4.18859	4353	4.18859	4712	4.18859	5628	4.18859	5993
4.19258	4453	4.19258	4510	4.19258	5802	4.19258	5997
4.19656	4459	4.19656	4659	4.19656	5835	4.19656	5932
4.20055	4363	4.20055	4722	4.20055	5894	4.20055	5963
4.20454	4469	4.20454	4632	4.20454	5766	4.20454	6119
4.20852	4357	4.20852	4629	4.20852	5888	4.20852	6045
4.21251	4338	4.21251	4653	4.21251	5720	4.21251	5852
4.2165	4289	4.2165	4640	4.2165	5738	4.2165	6009
4.22048	4443	4.22048	4679	4.22048	5747	4.22048	5876
4.22447	4419	4.22447	4687	4.22447	5749	4.22447	5901
4.22846	4457	4.22846	4519	4.22846	5699	4.22846	5797
4.23244	4408	4.23244	4690	4.23244	5722	4.23244	5855
4.23643	4439	4.23643	4695	4.23643	5746	4.23643	5922
4.24042	4442	4.24042	4767	4.24042	5772	4.24042	6001
4.2444	4462	4.2444	4730	4.2444	5901	4.2444	5919
4.24839	4427	4.24839	4756	4.24839	5878	4.24839	6073
4.25238	4408	4.25238	4836	4.25238	5805	4.25238	5873
4.25636	4425	4.25636	4609	4.25636	5741	4.25636	5948
4.26035	4328	4.26035	4737	4.26035	5673	4.26035	6003
4.26434	4432	4.26434	4683	4.26434	5739	4.26434	5951
4.26833	4372	4.26833	4723	4.26833	5769	4.26833	5856
4.27231	4540	4.27231	4763	4.27231	5841	4.27231	5920
4.2763	4421	4.2763	4735	4.2763	5734	4.2763	5926
4.28029	4461	4.28029	4696	4.28029	5630	4.28029	5850
4.28427	4340	4.28427	4718	4.28427	5799	4.28427	5823
4.28826	4382	4.28826	4609	4.28826	5648	4.28826	5854
4.29225	4467	4.29225	4603	4.29225	5636	4.29225	5889
4.29623	4543	4.29623	4716	4.29623	5857	4.29623	6023
4.30022	4432	4.30022	4741	4.30022	5761	4.30022	5968
4.3042	4691	4.3042	4824	4.3042	5829	4.3042	5985
4.30819	4700	4.30819	4946	4.30819	5758	4.30819	5944
4.31218	4886	4.31218	4931	4.31218	5911	4.31218	6085
4.31616	5138	4.31616	4956	4.31616	5926	4.31616	6286
4.32015	5333	4.32015	5417	4.32015	6158	4.32015	6381
4.32414	5532	4.32414	5632	4.32414	6328	4.32414	6484
4.32812	5666	4.32812	5910	4.32812	6617	4.32812	6687
4.33211	5787	4.33211	6155	4.33211	6940	4.33211	7095
4.3361	6027	4.3361	6478	4.3361	7217	4.3361	7581
4.34008	5929	4.34008	6921	4.34008	7637	4.34008	7675
4.34407	6002	4.34407	7201	4.34407	7785	4.34407	7985
4.34806	5682	4.34806	7202	4.34806	8217	4.34806	8461
4.35204	5536	4.35204	7346	4.35204	8428	4.35204	8919
4.35603	5545	4.35603	7270	4.35603	8783	4.35603	9242
4.36002	5678	4.36002	7169	4.36002	9099	4.36002	9882
4.364	5787	4.364	7185	4.364	9339	4.364	10151
4.36799	5969	4.36799	7291	4.36799	9844	4.36799	10577
4.37197	6298	4.37197	7341	4.37197	9890	4.37197	10242
4.37596	6500	4.37596	7552	4.37596	9874	4.37596	10462
4.37995	6751	4.37995	7571	4.37995	9882	4.37995	10516
4.38393	6868	4.38393	7625	4.38393	9655	4.38393	10230
4.38792	6659	4.38792	7276	4.38792	9323	4.38792	9773
4.39191	6272	4.39191	6656	4.39191	8262	4.39191	8611
4.39589	5745	4.39589	6194	4.39589	7476	4.39589	8034
4.39988	5313	4.39988	5532	4.39988	6713	4.39988	7100
4.40387	4671	4.40387	5108	4.40387	6193	4.40387	6497
4.40785	4452	4.40785	4817	4.40785	6118	4.40785	6276
4.41184	4418	4.41184	4688	4.41184	5800	4.41184	6098
4.41582	4398	4.41582	4599	4.41582	5752	4.41582	6035
4.41981	4403	4.41981	4634	4.41981	5737	4.41981	5859
4.4238	4343	4.4238	4576	4.4238	5733	4.4238	5731
4.42778	4445	4.42778	4720	4.42778	5720	4.42778	5872
4.43177	4448	4.43177	4602	4.43177	5635	4.43177	5750
4.43575	4381	4.43575	4488	4.43575	5636	4.43575	5836
4.43974	4346	4.43974	4706	4.43974	5703	4.43974	5676
4.44373	4410	4.44373	4606	4.44373	5615	4.44373	5820
4.44771	4355	4.44771	4483	4.44771	5574	4.44771	5777
4.4517	4241	4.4517	4547	4.4517	5472	4.4517	5603
4.45569	4198	4.45569	4535	4.45569	5483	4.45569	5703
4.45967	4382	4.45967	4519	4.45967	5495	4.45967	5704
4.46366	4376	4.46366	4448	4.46366	5594	4.46366	5688
4.46764	4279	4.46764	4492	4.46764	5535	4.46764	5680
4.47163	4184	4.47163	4540	4.47163	5646	4.47163	5730
4.47562	4182	4.47562	4585	4.47562	5363	4.47562	5621
4.4796	4412	4.4796	4570	4.4796	5455	4.4796	5544
4.48359	4252	4.48359	4649	4.48359	5398	4.48359	5575
4.48757	4333	4.48757	4525	4.48757	5574	4.48757	5562
4.49156	4392	4.49156	4529	4.49156	5562	4.49156	5633
4.49555	4380	4.49555	4522	4.49555	5367	4.49555	5620
4.49953	4300	4.49953	4406	4.49953	5392	4.49953	5505
4.50352	4310	4.50352	4528	4.50352	5541	4.50352	5448
4.5075	4370	4.5075	4595	4.5075	5378	4.5075	5657
4.51149	4363	4.51149	4544	4.51149	5381	4.51149	5663
4.51547	4262	4.51547	4610	4.51547	5373	4.51547	5656
4.51946	4260	4.51946	4564	4.51946	5295	4.51946	5559
4.52345	4253	4.52345	4537	4.52345	5251	4.52345	5432
4.52743	4292	4.52743	4451	4.52743	5390	4.52743	5552
4.53142	4285	4.53142	4437	4.53142	5336	4.53142	5430
4.5354	4307	4.5354	4527	4.5354	5448	4.5354	5583
4.53939	4305	4.53939	4542	4.53939	5325	4.53939	5561
4.54338	4244	4.54338	4506	4.54338	5463	4.54338	5644
4.54736	4313	4.54736	4526	4.54736	5458	4.54736	5613
4.55135	4360	4.55135	4346	4.55135	5536	4.55135	5512
4.55533	4272	4.55533	4519	4.55533	5355	4.55533	5626
4.55932	4406	4.55932	4576	4.55932	5339	4.55932	5555
4.5633	4267	4.5633	4542	4.5633	5343	4.5633	5514
4.56729	4285	4.56729	4573	4.56729	5205	4.56729	5385
4.57128	4338	4.57128	4414	4.57128	5505	4.57128	5662
4.57526	4306	4.57526	4614	4.57526	5449	4.57526	5384
4.57925	4260	4.57925	4505	4.57925	5483	4.57925	5453
4.58323	4248	4.58323	4473	4.58323	5518	4.58323	5438
4.58722	4321	4.58722	4508	4.58722	5476	4.58722	5482
4.5912	4330	4.5912	4459	4.5912	5440	4.5912	5461
4.59519	4375	4.59519	4614	4.59519	5584	4.59519	5547
4.59917	4265	4.59917	4507	4.59917	5353	4.59917	5491
4.60316	4299	4.60316	4489	4.60316	5351	4.60316	5496
4.60715	4317	4.60715	4490	4.60715	5318	4.60715	5402
4.61113	4263	4.61113	4484	4.61113	5289	4.61113	5533
4.61512	4340	4.61512	4487	4.61512	5316	4.61512	5458
4.6191	4429	4.6191	4570	4.6191	5527	4.6191	5440
4.62309	4378	4.62309	4394	4.62309	5504	4.62309	5431
4.62707	4322	4.62707	4493	4.62707	5378	4.62707	5489
4.63106	4285	4.63106	4332	4.63106	5345	4.63106	5474
4.63504	4215	4.63504	4442	4.63504	5278	4.63504	5444
4.63903	4318	4.63903	4536	4.63903	5344	4.63903	5601
4.64301	4181	4.64301	4384	4.64301	5185	4.64301	5479
4.647	4304	4.647	4518	4.647	5380	4.647	5412
4.65098	4256	4.65098	4491	4.65098	5339	4.65098	5442
4.65497	4287	4.65497	4543	4.65497	5349	4.65497	5437
4.65895	4366	4.65895	4518	4.65895	5393	4.65895	5411
4.66294	4307	4.66294	4469	4.66294	5312	4.66294	5432
4.66693	4244	4.66693	4493	4.66693	5408	4.66693	5483
4.67091	4305	4.67091	4336	4.67091	5341	4.67091	5419
4.6749	4264	4.6749	4440	4.6749	5279	4.6749	5445
4.67888	4453	4.67888	4515	4.67888	5313	4.67888	5482
4.68287	4225	4.68287	4542	4.68287	5245	4.68287	5401
4.68685	4304	4.68685	4550	4.68685	5229	4.68685	5484
4.69084	4331	4.69084	4523	4.69084	5303	4.69084	5371
4.69482	4376	4.69482	4504	4.69482	5348	4.69482	5412
4.69881	4298	4.69881	4417	4.69881	5296	4.69881	5366
4.70279	4154	4.70279	4426	4.70279	5285	4.70279	5451
4.70678	4278	4.70678	4371	4.70678	5486	4.70678	5642
4.71076	4342	4.71076	4333	4.71076	5194	4.71076	5378
4.71475	4352	4.71475	4441	4.71475	5384	4.71475	5725
4.71873	4267	4.71873	4405	4.71873	5227	4.71873	5395
4.72272	4284	4.72272	4471	4.72272	5209	4.72272	5301
4.7267	4242	4.7267	4389	4.7267	5300	4.7267	5398
4.73069	4181	4.73069	4314	4.73069	5296	4.73069	5359
4.73467	4233	4.73467	4393	4.73467	5315	4.73467	5438
4.73866	4212	4.73866	4405	4.73866	5351	4.73866	5405
4.74264	4234	4.74264	4443	4.74264	5224	4.74264	5308
4.74663	4237	4.74663	4546	4.74663	5297	4.74663	5466
4.75061	4411	4.75061	4395	4.75061	5171	4.75061	5371
4.7546	4252	4.7546	4410	4.7546	5312	4.7546	5518
4.75858	4252	4.75858	4376	4.75858	5232	4.75858	5303
4.76257	4286	4.76257	4475	4.76257	5338	4.76257	5462
4.76655	4289	4.76655	4447	4.76655	5175	4.76655	5454
4.77054	4209	4.77054	4404	4.77054	5290	4.77054	5346
4.77452	4309	4.77452	4438	4.77452	5192	4.77452	5385
4.77851	4354	4.77851	4442	4.77851	5328	4.77851	5542
4.78249	4290	4.78249	4455	4.78249	5242	4.78249	5318
4.78648	4345	4.78648	4394	4.78648	5225	4.78648	5404
4.79046	4359	4.79046	4333	4.79046	5358	4.79046	5376
4.79444	4444	4.79444	4481	4.79444	5318	4.79444	5502
4.79843	4379	4.79843	4436	4.79843	5248	4.79843	5381
4.80241	4379	4.80241	4450	4.80241	5177	4.80241	5481
4.8064	4339	4.8064	4541	4.8064	5258	4.8064	5503
4.81038	4236	4.81038	4447	4.81038	5237	4.81038	5460
4.81437	4353	4.81437	4331	4.81437	5354	4.81437	5329
4.81835	4210	4.81835	4433	4.81835	5379	4.81835	5317
4.82234	4406	4.82234	4469	4.82234	5360	4.82234	5493
4.82632	4207	4.82632	4553	4.82632	5318	4.82632	5372
4.83031	4246	4.83031	4501	4.83031	5215	4.83031	5284
4.83429	4258	4.83429	4547	4.83429	5298	4.83429	5442
4.83827	4334	4.83827	4480	4.83827	5249	4.83827	5481
4.84226	4359	4.84226	4491	4.84226	5269	4.84226	5544
4.84624	4389	4.84624	4505	4.84624	5200	4.84624	5446
4.85023	4286	4.85023	4480	4.85023	5214	4.85023	5510
4.85421	4244	4.85421	4481	4.85421	5401	4.85421	5438
4.8582	4361	4.8582	4502	4.8582	5579	4.8582	5462
4.86218	4252	4.86218	4479	4.86218	5599	4.86218	5567
4.86617	4516	4.86617	4586	4.86617	5601	4.86617	5767
4.87015	4330	4.87015	4629	4.87015	5681	4.87015	5929
4.87413	4549	4.87413	4641	4.87413	6120	4.87413	6076
4.87812	4720	4.87812	4800	4.87812	6479	4.87812	6507
4.8821	4832	4.8821	4801	4.8821	6359	4.8821	6561
4.88609	4783	4.88609	4900	4.88609	6645	4.88609	6670
4.89007	4904	4.89007	4804	4.89007	6740	4.89007	6971
4.89406	4796	4.89406	4892	4.89406	6610	4.89406	6997
4.89804	4804	4.89804	4794	4.89804	6546	4.89804	6872
4.90202	4720	4.90202	4779	4.90202	6221	4.90202	6496
4.90601	4502	4.90601	4490	4.90601	5901	4.90601	6126
4.90999	4441	4.90999	4588	4.90999	5613	4.90999	5910
4.91398	4419	4.91398	4510	4.91398	5450	4.91398	5505
4.91796	4389	4.91796	4563	4.91796	5352	4.91796	5614
4.92195	4355	4.92195	4499	4.92195	5404	4.92195	5411
4.92593	4334	4.92593	4648	4.92593	5226	4.92593	5457
4.92991	4326	4.92991	4535	4.92991	5237	4.92991	5614
4.9339	4265	4.9339	4580	4.9339	5295	4.9339	5452
4.93788	4310	4.93788	4429	4.93788	5190	4.93788	5459
4.94187	4389	4.94187	4463	4.94187	5338	4.94187	5365
4.94585	4381	4.94585	4443	4.94585	5360	4.94585	5237
4.94983	4310	4.94983	4445	4.94983	5294	4.94983	5254
4.95382	4141	4.95382	4521	4.95382	5183	4.95382	5181
4.9578	4192	4.9578	4535	4.9578	5272	4.9578	5291
4.96179	4231	4.96179	4431	4.96179	5162	4.96179	5300
4.96577	4158	4.96577	4553	4.96577	5180	4.96577	5435
4.96975	4099	4.96975	4522	4.96975	5142	4.96975	5324
4.97374	4261	4.97374	4489	4.97374	5244	4.97374	5291
4.97772	4381	4.97772	4585	4.97772	5304	4.97772	5414
4.9817	4136	4.9817	4543	4.9817	5125	4.9817	5304
4.98569	4254	4.98569	4494	4.98569	5220	4.98569	5312
4.98967	4320	4.98967	4453	4.98967	5203	4.98967	5322
4.99366	4278	4.99366	4430	4.99366	5210	4.99366	5449
4.99764	4287	4.99764	4337	4.99764	5294	4.99764	5345
5.00162	4360	5.00162	4451	5.00162	5281	5.00162	5425
5.00561	4330	5.00561	4441	5.00561	5203	5.00561	5348
5.00959	4227	5.00959	4364	5.00959	5244	5.00959	5404
5.01357	4299	5.01357	4443	5.01357	5140	5.01357	5273
5.01756	4279	5.01756	4452	5.01756	5182	5.01756	5320
5.02154	4267	5.02154	4528	5.02154	5249	5.02154	5292
5.02553	4240	5.02553	4420	5.02553	5160	5.02553	5155
5.02951	4247	5.02951	4396	5.02951	5188	5.02951	5328
5.03349	4258	5.03349	4459	5.03349	5175	5.03349	5362
5.03748	4212	5.03748	4475	5.03748	5111	5.03748	5268
5.04146	4246	5.04146	4419	5.04146	5318	5.04146	5342
5.04544	4230	5.04544	4524	5.04544	5186	5.04544	5322
5.04943	4229	5.04943	4484	5.04943	5082	5.04943	5354
5.05341	4248	5.05341	4424	5.05341	5141	5.05341	5375
5.05739	4313	5.05739	4570	5.05739	5174	5.05739	5385
5.06138	4276	5.06138	4403	5.06138	5134	5.06138	5314
5.06536	4296	5.06536	4577	5.06536	5290	5.06536	5302
5.06934	4265	5.06934	4661	5.06934	5191	5.06934	5319
5.07333	4274	5.07333	4456	5.07333	5209	5.07333	5310
5.07731	4329	5.07731	4421	5.07731	5322	5.07731	5403
5.08129	4231	5.08129	4443	5.08129	5157	5.08129	5310
5.08528	4196	5.08528	4438	5.08528	5297	5.08528	5340
5.08926	4251	5.08926	4471	5.08926	5256	5.08926	5266
5.09324	4186	5.09324	4430	5.09324	5380	5.09324	5528
5.09723	4356	5.09723	4580	5.09723	5311	5.09723	5290
5.10121	4272	5.10121	4424	5.10121	5138	5.10121	5338
5.10519	4232	5.10519	4388	5.10519	5262	5.10519	5324
5.1112	4463	5.1112	4636	5.1112	5305	5.1112	5454
5.11518	4313	5.11518	4442	5.11518	5154	5.11518	5307
5.11916	4302	5.11916	4515	5.11916	5173	5.11916	5161
5.12315	4401	5.12315	4382	5.12315	5169	5.12315	5271
5.12713	4194	5.12713	4464	5.12713	5043	5.12713	5380
5.13111	4365	5.13111	4495	5.13111	5206	5.13111	5285
5.1351	4325	5.1351	4524	5.1351	5248	5.1351	5204
5.13908	4454	5.13908	4625	5.13908	5203	5.13908	5285
5.14306	4212	5.14306	4579	5.14306	5131	5.14306	5387
5.14705	4293	5.14705	4612	5.14705	5181	5.14705	5409
5.15103	4277	5.15103	4548	5.15103	5171	5.15103	5304
5.15501	4407	5.15501	4533	5.15501	5142	5.15501	5308
5.159	4330	5.159	4617	5.159	5056	5.159	5349
5.16298	4306	5.16298	4588	5.16298	5095	5.16298	5346
5.16696	4276	5.16696	4524	5.16696	5071	5.16696	5259
5.17095	4291	5.17095	4493	5.17095	5112	5.17095	5259
5.17493	4279	5.17493	4593	5.17493	5055	5.17493	5333
5.17891	4335	5.17891	4515	5.17891	5279	5.17891	5335
5.1829	4310	5.1829	4596	5.1829	5217	5.1829	5428
5.18688	4291	5.18688	4549	5.18688	5110	5.18688	5368
5.19086	4256	5.19086	4481	5.19086	5158	5.19086	5287
5.19485	4317	5.19485	4560	5.19485	5083	5.19485	5352
5.19883	4230	5.19883	4367	5.19883	5143	5.19883	5302
5.20281	4251	5.20281	4487	5.20281	5167	5.20281	5208
5.2068	4350	5.2068	4440	5.2068	5008	5.2068	5105
5.21078	4378	5.21078	4626	5.21078	5184	5.21078	5209
5.21477	4285	5.21477	4534	5.21477	5025	5.21477	5343
5.21875	4327	5.21875	4528	5.21875	5105	5.21875	5367
5.22273	4286	5.22273	4588	5.22273	5205	5.22273	5352
5.22672	4436	5.22672	4583	5.22672	5024	5.22672	5308
5.2307	4285	5.2307	4550	5.2307	5199	5.2307	5222
5.23468	4448	5.23468	4616	5.23468	5256	5.23468	5331
5.23867	4294	5.23867	4619	5.23867	5198	5.23867	5440
5.24265	4391	5.24265	4638	5.24265	5197	5.24265	5384
5.24664	4514	5.24664	4605	5.24664	5253	5.24664	5461
5.25062	4400	5.25062	4746	5.25062	5384	5.25062	5437
5.2546	4453	5.2546	4793	5.2546	5291	5.2546	5592
5.25859	4693	5.25859	4787	5.25859	5545	5.25859	5584
5.26257	4794	5.26257	4847	5.26257	5696	5.26257	5793
5.26656	5101	5.26656	5074	5.26656	5891	5.26656	6107
5.27054	5521	5.27054	5432	5.27054	6377	5.27054	6688
5.27452	5988	5.27452	5852	5.27452	7081	5.27452	7446
5.27851	6793	5.27851	6468	5.27851	8132	5.27851	8288
5.28249	7510	5.28249	7162	5.28249	8983	5.28249	9331
5.28648	8258	5.28648	7661	5.28648	9821	5.28648	10111
5.29046	8651	5.29046	7867	5.29046	10683	5.29046	10564
5.29444	8939	5.29444	8178	5.29444	10817	5.29444	10878
5.29843	9300	5.29843	8313	5.29843	11092	5.29843	11193
5.30241	8828	5.30241	7981	5.30241	10741	5.30241	10922
5.3064	8414	5.3064	7446	5.3064	9817	5.3064	10215
5.31038	7314	5.31038	6447	5.31038	8546	5.31038	9045
5.31436	5947	5.31436	5697	5.31436	7183	5.31436	7777
5.31835	5182	5.31835	5111	5.31835	6371	5.31835	6700
5.32233	4603	5.32233	4817	5.32233	5767	5.32233	6156
5.32632	4387	5.32632	4701	5.32632	5564	5.32632	5862
5.3303	4422	5.3303	4617	5.3303	5450	5.3303	5676
5.33429	4371	5.33429	4582	5.33429	5269	5.33429	5427
5.33827	4433	5.33827	4650	5.33827	5288	5.33827	5477
5.34225	4417	5.34225	4658	5.34225	5219	5.34225	5352
5.34624	4355	5.34624	4601	5.34624	5227	5.34624	5412
5.35022	4399	5.35022	4656	5.35022	5122	5.35022	5313
5.35421	4339	5.35421	4517	5.35421	5068	5.35421	5416
5.35819	4416	5.35819	4600	5.35819	5089	5.35819	5541
5.36218	4385	5.36218	4597	5.36218	5058	5.36218	5376
5.36616	4402	5.36616	4634	5.36616	5138	5.36616	5252
5.37015	4339	5.37015	4681	5.37015	5137	5.37015	5341
5.37413	4360	5.37413	4598	5.37413	5181	5.37413	5239
5.37811	4390	5.37811	4661	5.37811	5133	5.37811	5363
5.3821	4398	5.3821	4630	5.3821	4991	5.3821	5220
5.38608	4419	5.38608	4588	5.38608	5116	5.38608	5307
5.39007	4273	5.39007	4536	5.39007	5018	5.39007	5186
5.39405	4356	5.39405	4613	5.39405	5095	5.39405	5224
5.39804	4332	5.39804	4683	5.39804	5109	5.39804	5221
5.40202	4343	5.40202	4644	5.40202	5146	5.40202	5247
5.40601	4286	5.40601	4673	5.40601	5022	5.40601	5380
5.40999	4219	5.40999	4606	5.40999	5133	5.40999	5394
5.41398	4320	5.41398	4612	5.41398	5109	5.41398	5349
5.41796	4460	5.41796	4659	5.41796	5211	5.41796	5327
5.42194	4324	5.42194	4549	5.42194	5174	5.42194	5329
5.42593	4345	5.42593	4693	5.42593	5072	5.42593	5255
5.42991	4243	5.42991	4489	5.42991	5038	5.42991	5208
5.4339	4226	5.4339	4565	5.4339	5159	5.4339	5254
5.43788	4241	5.43788	4563	5.43788	4989	5.43788	5284
5.44187	4265	5.44187	4487	5.44187	5106	5.44187	5307
5.44585	4198	5.44585	4618	5.44585	5176	5.44585	5284
5.44984	4335	5.44984	4620	5.44984	5023	5.44984	5283
5.45382	4332	5.45382	4613	5.45382	5147	5.45382	5283
5.45781	4237	5.45781	4578	5.45781	5001	5.45781	5215
5.46179	4191	5.46179	4525	5.46179	5067	5.46179	5310
5.46578	4331	5.46578	4759	5.46578	5037	5.46578	5300
5.46976	4346	5.46976	4606	5.46976	4977	5.46976	5179
5.47375	4283	5.47375	4460	5.47375	5043	5.47375	5172
5.47773	4450	5.47773	4692	5.47773	5184	5.47773	5335
5.48172	4212	5.48172	4650	5.48172	5232	5.48172	5280
5.4857	4259	5.4857	4673	5.4857	5104	5.4857	5154
5.48969	4153	5.48969	4594	5.48969	5079	5.48969	5131
5.49367	4338	5.49367	4706	5.49367	5249	5.49367	5043
5.49766	4213	5.49766	4639	5.49766	5013	5.49766	5261
5.50164	4456	5.50164	4665	5.50164	5140	5.50164	5218
5.50563	4318	5.50563	4690	5.50563	5081	5.50563	5231
5.50961	4249	5.50961	4614	5.50961	5019	5.50961	5247
5.5136	4198	5.5136	4547	5.5136	5082	5.5136	5340
5.51758	4280	5.51758	4639	5.51758	5083	5.51758	5271
5.52157	4292	5.52157	4799	5.52157	5017	5.52157	5286
5.52555	4380	5.52555	4587	5.52555	5038	5.52555	5489
5.52954	4453	5.52954	4714	5.52954	5201	5.52954	5436
5.53352	4402	5.53352	4842	5.53352	5403	5.53352	5545
5.53751	4696	5.53751	4945	5.53751	5589	5.53751	5839
5.54149	4859	5.54149	5278	5.54149	5828	5.54149	6287
5.54548	5255	5.54548	5571	5.54548	6284	5.54548	6879
5.54946	5661	5.54946	5741	5.54946	6585	5.54946	6916
5.55345	6135	5.55345	5929	5.55345	6881	5.55345	7324
5.55743	6195	5.55743	6337	5.55743	7057	5.55743	7622
5.56142	6608	5.56142	6741	5.56142	7436	5.56142	7932
5.5654	6536	5.5654	6425	5.5654	7174	5.5654	7603
5.56939	6495	5.56939	6411	5.56939	7034	5.56939	7502
5.57338	6112	5.57338	6105	5.57338	6500	5.57338	7081
5.57736	5731	5.57736	5701	5.57736	6216	5.57736	6443
5.58135	5188	5.58135	5282	5.58135	5698	5.58135	6135
5.58533	4673	5.58533	4975	5.58533	5220	5.58533	5590
5.58932	4517	5.58932	4744	5.58932	5284	5.58932	5468
5.5933	4348	5.5933	4716	5.5933	5182	5.5933	5427
5.59729	4419	5.59729	4826	5.59729	5150	5.59729	5315
5.60127	4354	5.60127	4737	5.60127	5076	5.60127	5419
5.60526	4393	5.60526	4671	5.60526	5109	5.60526	5419
5.60924	4359	5.60924	4827	5.60924	5101	5.60924	5247
5.61323	4350	5.61323	4834	5.61323	5210	5.61323	5302
5.61722	4345	5.61722	4774	5.61722	5101	5.61722	5167
5.6212	4286	5.6212	4789	5.6212	5050	5.6212	5279
5.62519	4366	5.62519	4820	5.62519	5045	5.62519	5306
5.62917	4337	5.62917	4683	5.62917	5167	5.62917	5293
5.63316	4225	5.63316	4689	5.63316	5127	5.63316	5330
5.63714	4245	5.63714	4741	5.63714	4970	5.63714	5337
5.64113	4336	5.64113	4878	5.64113	5174	5.64113	5398
5.64511	4198	5.64511	4698	5.64511	5043	5.64511	5148
5.6491	4246	5.6491	4817	5.6491	4969	5.6491	5346
5.65309	4342	5.65309	4818	5.65309	5102	5.65309	5205
5.65707	4359	5.65707	4740	5.65707	4911	5.65707	5245
5.66106	4196	5.66106	4735	5.66106	5104	5.66106	5155
5.66504	4294	5.66504	4830	5.66504	5195	5.66504	5208
5.66903	4378	5.66903	4734	5.66903	5028	5.66903	5270
5.67301	4293	5.67301	4765	5.67301	5299	5.67301	5398
5.677	4389	5.677	4894	5.677	5043	5.677	5299
5.68099	4229	5.68099	4811	5.68099	5059	5.68099	5250
5.68497	4246	5.68497	4860	5.68497	5222	5.68497	5314
5.68896	4289	5.68896	4855	5.68896	5068	5.68896	5237
5.69294	4235	5.69294	4828	5.69294	5200	5.69294	5358
5.69693	4241	5.69693	4737	5.69693	5078	5.69693	5266
5.70091	4255	5.70091	4847	5.70091	5118	5.70091	5375
5.7049	4360	5.7049	4892	5.7049	5087	5.7049	5371
5.70889	4281	5.70889	4906	5.70889	5171	5.70889	5348
5.71287	4227	5.71287	4831	5.71287	5039	5.71287	5335
5.71686	4296	5.71686	4906	5.71686	5196	5.71686	5312
5.72084	4267	5.72084	4917	5.72084	5104	5.72084	5210
5.72483	4164	5.72483	4775	5.72483	5306	5.72483	5301
5.72882	4273	5.72882	4888	5.72882	5071	5.72882	5366
5.7328	4225	5.7328	4861	5.7328	5187	5.7328	5365
5.73679	4231	5.73679	4858	5.73679	4999	5.73679	5259
5.74077	4186	5.74077	4887	5.74077	5098	5.74077	5401
5.74476	4207	5.74476	4779	5.74476	5070	5.74476	5351
5.74875	4225	5.74875	4988	5.74875	5206	5.74875	5352
5.75273	4213	5.75273	5027	5.75273	5069	5.75273	5336
5.75672	4292	5.75672	4825	5.75672	5055	5.75672	5394
5.7607	4237	5.7607	4897	5.7607	5082	5.7607	5281
5.76469	4239	5.76469	5129	5.76469	5043	5.76469	5379
5.76868	4218	5.76868	4963	5.76868	5046	5.76868	5370
5.77266	4281	5.77266	4901	5.77266	5140	5.77266	5235
5.77665	4385	5.77665	4953	5.77665	5127	5.77665	5335
5.78063	4267	5.78063	4988	5.78063	5070	5.78063	5353
5.78462	4432	5.78462	5031	5.78462	5181	5.78462	5338
5.78861	4325	5.78861	5069	5.78861	5096	5.78861	5262
5.79259	4425	5.79259	5083	5.79259	5321	5.79259	5467
5.79658	4280	5.79658	4883	5.79658	5256	5.79658	5263
5.80057	4196	5.80057	5041	5.80057	5305	5.80057	5429
5.80455	4290	5.80455	5021	5.80455	5153	5.80455	5413
5.80854	4244	5.80854	5156	5.80854	5154	5.80854	5540
5.81252	4359	5.81252	5148	5.81252	5342	5.81252	5700
5.81651	4286	5.81651	5108	5.81651	5355	5.81651	5532
5.8205	4363	5.8205	5292	5.8205	5341	5.8205	5520
5.82448	4293	5.82448	5162	5.82448	5335	5.82448	5670
5.82847	4309	5.82847	5372	5.82847	5312	5.82847	5701
5.83246	4480	5.83246	5598	5.83246	5327	5.83246	5840
5.83644	4794	5.83644	5845	5.83644	5771	5.83644	6025
5.84043	5048	5.84043	6463	5.84043	6156	5.84043	6566
5.84441	5871	5.84441	7544	5.84441	6875	5.84441	7047
5.8484	6856	5.8484	9405	5.8484	8044	5.8484	8137
5.85239	8386	5.85239	11674	5.85239	9818	5.85239	10354
5.85637	9847	5.85637	13768	5.85637	12298	5.85637	13034
5.86036	11179	5.86036	15489	5.86036	14652	5.86036	15916
5.86435	12337	5.86435	17064	5.86435	16349	5.86435	18913
5.86833	13128	5.86833	17848	5.86833	17884	5.86833	20728
5.87232	13103	5.87232	17987	5.87232	18946	5.87232	22422
5.87631	12446	5.87631	16687	5.87631	18593	5.87631	23319
5.88029	10954	5.88029	14653	5.88029	17346	5.88029	22667
5.88428	8620	5.88428	11506	5.88428	14826	5.88428	20469
5.88827	6492	5.88827	8486	5.88827	11557	5.88827	17173
5.89225	5292	5.89225	6641	5.89225	8688	5.89225	13106
5.89624	4796	5.89624	6120	5.89624	6980	5.89624	9759
5.90022	4471	5.90022	5764	5.90022	6080	5.90022	7833
5.90421	4470	5.90421	5536	5.90421	5807	5.90421	6776
5.9082	4470	5.9082	5501	5.9082	5516	5.9082	6300
5.91218	4344	5.91218	5506	5.91218	5508	5.91218	6069
5.91617	4494	5.91617	5452	5.91617	5573	5.91617	5883
5.92016	4302	5.92016	5506	5.92016	5460	5.92016	5839
5.92414	4286	5.92414	5489	5.92414	5347	5.92414	5763
5.92813	4331	5.92813	5483	5.92813	5241	5.92813	5891
5.93212	4255	5.93212	5586	5.93212	5345	5.93212	5641
5.9361	4290	5.9361	5555	5.9361	5286	5.9361	5668
5.94009	4352	5.94009	5591	5.94009	5248	5.94009	5523
5.94408	4395	5.94408	5516	5.94408	5294	5.94408	5610
5.94806	4436	5.94806	5539	5.94806	5411	5.94806	5567
5.95205	4369	5.95205	5491	5.95205	5291	5.95205	5623
5.95604	4471	5.95604	5589	5.95604	5298	5.95604	5596
5.96002	4357	5.96002	5646	5.96002	5365	5.96002	5718
5.96401	4382	5.96401	5578	5.96401	5398	5.96401	5532
5.968	4211	5.968	5600	5.968	5261	5.968	5499
5.97198	4308	5.97198	5467	5.97198	5298	5.97198	5708
5.97597	4451	5.97597	5567	5.97597	5354	5.97597	5626
5.97996	4371	5.97996	5798	5.97996	5447	5.97996	5563
5.98395	4397	5.98395	5713	5.98395	5176	5.98395	5738
5.98793	4426	5.98793	5680	5.98793	5395	5.98793	5761
5.99192	4535	5.99192	5833	5.99192	5280	5.99192	5788
5.99591	4665	5.99591	5778	5.99591	5450	5.99591	5697
5.99989	4772	5.99989	6170	5.99989	5672	5.99989	6131
6.00388	5014	6.00388	6324	6.00388	5810	6.00388	6236
6.00787	5061	6.00787	6661	6.00787	5852	6.00787	6309
6.01185	5310	6.01185	6838	6.01185	5987	6.01185	6719
6.01584	5439	6.01584	7162	6.01584	6309	6.01584	6929
6.01983	5571	6.01983	7503	6.01983	6531	6.01983	7002
6.02381	5599	6.02381	7427	6.02381	6631	6.02381	7199
6.0278	5506	6.0278	7518	6.0278	6737	6.0278	7461
6.03179	5187	6.03179	7366	6.03179	6962	6.03179	7713
6.03577	4900	6.03577	7038	6.03577	6719	6.03577	7276
6.03976	4753	6.03976	6946	6.03976	6805	6.03976	7245
6.04375	4646	6.04375	6704	6.04375	6421	6.04375	7107
6.04774	4477	6.04774	6325	6.04774	6204	6.04774	6797
6.05172	4513	6.05172	6250	6.05172	5947	6.05172	6635
6.05571	4421	6.05571	6254	6.05571	5719	6.05571	6399
6.0597	4279	6.0597	6057	6.0597	5629	6.0597	6083
6.06368	4434	6.06368	6142	6.06368	5566	6.06368	6145
6.06767	4504	6.06767	6041	6.06767	5533	6.06767	5956
6.07166	4393	6.07166	6083	6.07166	5468	6.07166	5959
6.07565	4430	6.07565	6177	6.07565	5471	6.07565	5934
6.07963	4375	6.07963	6124	6.07963	5404	6.07963	5903
6.08362	4330	6.08362	6259	6.08362	5370	6.08362	5821
6.08761	4378	6.08761	6150	6.08761	5355	6.08761	5826
6.09159	4317	6.09159	6164	6.09159	5519	6.09159	5850
6.09558	4416	6.09558	6227	6.09558	5526	6.09558	5925
6.09957	4341	6.09957	6214	6.09957	5512	6.09957	5979
6.10356	4426	6.10356	6353	6.10356	5419	6.10356	5847
6.10754	4479	6.10754	6293	6.10754	5478	6.10754	5751
6.11153	4394	6.11153	6273	6.11153	5606	6.11153	5812
6.11552	4339	6.11552	6323	6.11552	5574	6.11552	6066
6.1195	4327	6.1195	6445	6.1195	5472	6.1195	5854
6.12349	4491	6.12349	6373	6.12349	5617	6.12349	6067
6.12748	4521	6.12748	6449	6.12748	5679	6.12748	6164
6.13147	4602	6.13147	6430	6.13147	5765	6.13147	6216
6.13545	4437	6.13545	6565	6.13545	5891	6.13545	6234
6.13944	4618	6.13944	6630	6.13944	5787	6.13944	6375
6.14343	4667	6.14343	6912	6.14343	5842	6.14343	6604
6.14741	4680	6.14741	6850	6.14741	6127	6.14741	6674
6.1514	4968	6.1514	7377	6.1514	6283	6.1514	6997
6.15539	5380	6.15539	8029	6.15539	6733	6.15539	7400
6.15938	6308	6.15938	9376	6.15938	7520	6.15938	8138
6.16336	7703	6.16336	11820	6.16336	9224	6.16336	9790
6.16735	10108	6.16735	15574	6.16735	11473	6.16735	12283
6.17134	13388	6.17134	20601	6.17134	15741	6.17134	16389
6.17533	16775	6.17533	25487	6.17533	20260	6.17533	21656
6.17931	19199	6.17931	29082	6.17931	24261	6.17931	27330
6.1833	21199	6.1833	32257	6.1833	27650	6.1833	32396
6.18729	23115	6.18729	34930	6.18729	31169	6.18729	36488
6.19128	23171	6.19128	34971	6.19128	32586	6.19128	39557
6.19526	21393	6.19526	32124	6.19526	31828	6.19526	40273
6.19925	18447	6.19925	27306	6.19925	29052	6.19925	38691
6.20324	13616	6.20324	20719	6.20324	24209	6.20324	34395
6.20723	9257	6.20723	14319	6.20723	17810	6.20723	27794
6.21121	6680	6.21121	10631	6.21121	12596	6.21121	20171
6.2152	5607	6.2152	8759	6.2152	9352	6.2152	14127
6.21919	5449	6.21919	8171	6.21919	7850	6.21919	10906
6.22318	4889	6.22318	7584	6.22318	6986	6.22318	8880
6.22716	4711	6.22716	7347	6.22716	6525	6.22716	7932
6.23115	4883	6.23115	7553	6.23115	6567	6.23115	7923
6.23514	4683	6.23514	7248	6.23514	6328	6.23514	7291
6.23913	4607	6.23913	7258	6.23913	6152	6.23913	7143
6.24311	5061	6.24311	7615	6.24311	6670	6.24311	7435
6.2471	4102	6.2471	6296	6.2471	5247	6.2471	6147
6.25109	4387	6.25109	6751	6.25109	5761	6.25109	6412
6.25508	4361	6.25508	6893	6.25508	5703	6.25508	6466
6.25906	4416	6.25906	6936	6.25906	5651	6.25906	6314
6.26305	4300	6.26305	6759	6.26305	5698	6.26305	6433
6.26704	4516	6.26704	6854	6.26704	5731	6.26704	6101
6.27103	4368	6.27103	7080	6.27103	5709	6.27103	6211
6.27501	4505	6.27501	6752	6.27501	5843	6.27501	6187
6.279	4489	6.279	6847	6.279	5809	6.279	6250
6.28299	4467	6.28299	6826	6.28299	5724	6.28299	6214
6.28698	4378	6.28698	6852	6.28698	5610	6.28698	6206
6.29096	4494	6.29096	6785	6.29096	5608	6.29096	6099
6.29495	4416	6.29495	6736	6.29495	5773	6.29495	6095
6.29894	4428	6.29894	6831	6.29894	5654	6.29894	6047
6.30293	4280	6.30293	6722	6.30293	5678	6.30293	6033
6.30691	4409	6.30691	6861	6.30691	5613	6.30691	6155
6.3109	4375	6.3109	6999	6.3109	5481	6.3109	5990
6.31489	4339	6.31489	6588	6.31489	5504	6.31489	6036
6.31888	4466	6.31888	6790	6.31888	5703	6.31888	5994
6.32287	4371	6.32287	6797	6.32287	5656	6.32287	6027
6.32685	4426	6.32685	6609	6.32685	5733	6.32685	6142
6.33084	4327	6.33084	6727	6.33084	5604	6.33084	6084
6.33483	4371	6.33483	6846	6.33483	5622	6.33483	6018
6.33882	4337	6.33882	6773	6.33882	5634	6.33882	5909
6.3428	4394	6.3428	6790	6.3428	5522	6.3428	5834
6.34679	4419	6.34679	6696	6.34679	5592	6.34679	5981
6.35078	4381	6.35078	6708	6.35078	5489	6.35078	5965
6.35477	4287	6.35477	6693	6.35477	5591	6.35477	5991
6.35876	4327	6.35876	6611	6.35876	5626	6.35876	5916
6.36274	4336	6.36274	6615	6.36274	5622	6.36274	5850
6.36673	4286	6.36673	6604	6.36673	5436	6.36673	5994
6.37072	4311	6.37072	6557	6.37072	5485	6.37072	5962
6.37471	4259	6.37471	6565	6.37471	5680	6.37471	5871
6.37869	4228	6.37869	6674	6.37869	5480	6.37869	5950
6.38268	4385	6.38268	6664	6.38268	5596	6.38268	5952
6.38667	4334	6.38667	6534	6.38667	5418	6.38667	5859
6.39066	4282	6.39066	6500	6.39066	5515	6.39066	5896
6.39465	4394	6.39465	6502	6.39465	5552	6.39465	6014
6.39863	4355	6.39863	6567	6.39863	5472	6.39863	5957
6.40262	4408	6.40262	6456	6.40262	5481	6.40262	5989
6.40661	4411	6.40661	6363	6.40661	5364	6.40661	6061
6.4106	4393	6.4106	6400	6.4106	5408	6.4106	5859
6.41459	4524	6.41459	6323	6.41459	5407	6.41459	5838
6.41857	4368	6.41857	6367	6.41857	5498	6.41857	5923
6.42256	4429	6.42256	6402	6.42256	5525	6.42256	5829
6.42655	4346	6.42655	6287	6.42655	5542	6.42655	5917
6.43054	4478	6.43054	6395	6.43054	5588	6.43054	5934
6.43453	4360	6.43453	6522	6.43453	5578	6.43453	5944
6.43851	4234	6.43851	6359	6.43851	5518	6.43851	5971
6.4425	4385	6.4425	6351	6.4425	5555	6.4425	5885
6.44649	4334	6.44649	6274	6.44649	5479	6.44649	5858
6.45048	4423	6.45048	6396	6.45048	5474	6.45048	5862
6.45447	4419	6.45447	6350	6.45447	5502	6.45447	5980
6.45845	4487	6.45845	6319	6.45845	5389	6.45845	6013
6.46244	4502	6.46244	6289	6.46244	5673	6.46244	6054
6.46643	4590	6.46643	6315	6.46643	5629	6.46643	5972
6.47042	4762	6.47042	6729	6.47042	5942	6.47042	6179
6.47441	5091	6.47441	6849	6.47441	6207	6.47441	6221
6.47839	5687	6.47839	7070	6.47839	6600	6.47839	6672
6.48238	6219	6.48238	7692	6.48238	6879	6.48238	7164
6.48637	6753	6.48637	7910	6.48637	7568	6.48637	7640
6.49036	7195	6.49036	8234	6.49036	7944	6.49036	8044
6.49435	7509	6.49435	8494	6.49435	8337	6.49435	8536
6.49833	7979	6.49833	8734	6.49833	8694	6.49833	9114
6.50232	7867	6.50232	8474	6.50232	8863	6.50232	9121
6.50631	7368	6.50631	8324	6.50631	8691	6.50631	9208
6.5103	6593	6.5103	7630	6.5103	8154	6.5103	8752
6.51429	5609	6.51429	6985	6.51429	7427	6.51429	8414
6.51827	5126	6.51827	6561	6.51827	6974	6.51827	7702
6.52226	4852	6.52226	6479	6.52226	6521	6.52226	7609
6.52625	4804	6.52625	6459	6.52625	6500	6.52625	7395
6.53024	4924	6.53024	6628	6.53024	6840	6.53024	7845
6.53423	5169	6.53423	7214	6.53423	7508	6.53423	8598
6.53822	5663	6.53822	8100	6.53822	8919	6.53822	10479
6.5422	6540	6.5422	9730	6.5422	10900	6.5422	13222
6.54619	8202	6.54619	12710	6.54619	14906	6.54619	17869
6.55018	10383	6.55018	16955	6.55018	19123	6.55018	23405
6.55417	13247	6.55417	22167	6.55417	23459	6.55417	28835
6.55816	15366	6.55816	26456	6.55816	26982	6.55816	34048
6.56214	17442	6.56214	30226	6.56214	30360	6.56214	38490
6.56613	18979	6.56613	33250	6.56613	32126	6.56613	41305
6.57012	19873	6.57012	34792	6.57012	32145	6.57012	41753
6.57411	19480	6.57411	34175	6.57411	29387	6.57411	39573
6.5781	17360	6.5781	30709	6.5781	24790	6.5781	34502
6.58209	14065	6.58209	24960	6.58209	19151	6.58209	27344
6.58607	10248	6.58607	18496	6.58607	13901	6.58607	20682
6.59006	7738	6.59006	13253	6.59006	11019	6.59006	15768
6.59405	6460	6.59405	11608	6.59405	10693	6.59405	14473
6.59804	7106	6.59804	12275	6.59804	11938	6.59804	15421
6.60203	8143	6.60203	14511	6.60203	13961	6.60203	17788
6.60602	9249	6.60602	16427	6.60602	15994	6.60602	20290
6.61	10282	6.61	18193	6.61	17980	6.61	22530
6.61399	11198	6.61399	19851	6.61399	19535	6.61399	24442
6.61798	12044	6.61798	20109	6.61798	20348	6.61798	25285
6.62197	12179	6.62197	19960	6.62197	20512	6.62197	25141
6.62596	11479	6.62596	17942	6.62596	19147	6.62596	23357
6.62995	10241	6.62995	15443	6.62995	16514	6.62995	20528
6.63393	8353	6.63393	11828	6.63393	13230	6.63393	16026
6.63792	6535	6.63792	8786	6.63792	10056	6.63792	12468
6.64191	5380	6.64191	7021	6.64191	7995	6.64191	9792
6.6459	4967	6.6459	6319	6.6459	7027	6.6459	8053
6.64989	4698	6.64989	5775	6.64989	6377	6.64989	7266
6.65388	4641	6.65388	5643	6.65388	5999	6.65388	6826
6.65786	4543	6.65786	5588	6.65786	5839	6.65786	6425
6.66185	4385	6.66185	5476	6.66185	5676	6.66185	6183
6.66584	4404	6.66584	5373	6.66584	5574	6.66584	6067
6.66983	4566	6.66983	5342	6.66983	5637	6.66983	6108
6.67382	4406	6.67382	5343	6.67382	5497	6.67382	5834
6.67781	4384	6.67781	5205	6.67781	5466	6.67781	5876
6.68179	4347	6.68179	5149	6.68179	5212	6.68179	5708
6.68578	4367	6.68578	5196	6.68578	5307	6.68578	5753
6.68977	4421	6.68977	5110	6.68977	5363	6.68977	5755
6.69376	4427	6.69376	5130	6.69376	5340	6.69376	5723
6.69775	4201	6.69775	5072	6.69775	5287	6.69775	5551
6.70174	4328	6.70174	4970	6.70174	5282	6.70174	5517
6.70572	4464	6.70572	5104	6.70572	5193	6.70572	5416
6.70971	4313	6.70971	4953	6.70971	5003	6.70971	5389
6.7137	4387	6.7137	4914	6.7137	5112	6.7137	5451
6.71769	4432	6.71769	4947	6.71769	5072	6.71769	5568
6.72168	4407	6.72168	4978	6.72168	5125	6.72168	5441
6.72567	4398	6.72567	4898	6.72567	5100	6.72567	5315
6.72965	4280	6.72965	4880	6.72965	4989	6.72965	5406
6.73364	4344	6.73364	4908	6.73364	5100	6.73364	5331
6.73763	4413	6.73763	4778	6.73763	4924	6.73763	5227
6.74162	4210	6.74162	4890	6.74162	5118	6.74162	5266
6.74561	4364	6.74561	4682	6.74561	5054	6.74561	5217
6.7496	4386	6.7496	4789	6.7496	5098	6.7496	5349
6.75359	4381	6.75359	4731	6.75359	5029	6.75359	5339
6.75757	4331	6.75757	4712	6.75757	4886	6.75757	5123
6.76156	4236	6.76156	4749	6.76156	4913	6.76156	5275
6.76555	4415	6.76555	4825	6.76555	5207	6.76555	5331
6.76954	4414	6.76954	4725	6.76954	4917	6.76954	5297
6.77353	4388	6.77353	4671	6.77353	4917	6.77353	5326
6.77752	4436	6.77752	4706	6.77752	4999	6.77752	5366
6.78151	4561	6.78151	4731	6.78151	4940	6.78151	5186
6.78549	4571	6.78549	4758	6.78549	5010	6.78549	5385
6.78948	4643	6.78948	4826	6.78948	5085	6.78948	5382
6.79347	4541	6.79347	4639	6.79347	5092	6.79347	5296
6.79746	4753	6.79746	4829	6.79746	5235	6.79746	5269
6.80145	4724	6.80145	5056	6.80145	5342	6.80145	5404
6.80544	4618	6.80544	4884	6.80544	5271	6.80544	5383
6.80943	4521	6.80943	5034	6.80943	5406	6.80943	5563
6.81341	4714	6.81341	4928	6.81341	5430	6.81341	5622
6.8174	4503	6.8174	4984	6.8174	5352	6.8174	5678
6.82139	4514	6.82139	4787	6.82139	5442	6.82139	5714
6.82538	4557	6.82538	4938	6.82538	5530	6.82538	5768
6.82937	4423	6.82937	4824	6.82937	5448	6.82937	5818
6.83336	4426	6.83336	4727	6.83336	5393	6.83336	5771
6.83735	4482	6.83735	4862	6.83735	5539	6.83735	5759
6.84133	4525	6.84133	4908	6.84133	5582	6.84133	5690
6.84532	4556	6.84532	4850	6.84532	5330	6.84532	5791
6.84931	4579	6.84931	4953	6.84931	5468	6.84931	5728
6.8533	4530	6.8533	5042	6.8533	5523	6.8533	5939
6.85729	4779	6.85729	4956	6.85729	5644	6.85729	6032
6.86128	4937	6.86128	5280	6.86128	5676	6.86128	6443
6.86527	4973	6.86527	5427	6.86527	6138	6.86527	6737
6.86925	5057	6.86925	5920	6.86925	6570	6.86925	7400
6.87324	5641	6.87324	6541	6.87324	7473	6.87324	8397
6.87723	6183	6.87723	7986	6.87723	8896	6.87723	10299
6.88122	7525	6.88122	10220	6.88122	11131	6.88122	13313
6.88521	9319	6.88521	12923	6.88521	14241	6.88521	16716
6.8892	11730	6.8892	15388	6.8892	17535	6.8892	20015
6.89319	13441	6.89319	17573	6.89319	20182	6.89319	23391
6.89717	15252	6.89717	19942	6.89717	22847	6.89717	26051
6.90116	16514	6.90116	21154	6.90116	24403	6.90116	27587
6.90515	17197	6.90515	21353	6.90515	24742	6.90515	28015
6.90914	16684	6.90914	20217	6.90914	23402	6.90914	26774
6.91313	15093	6.91313	17327	6.91313	20483	6.91313	23562
6.91712	12350	6.91712	13497	6.91712	16569	6.91712	18732
6.92111	8993	6.92111	9653	6.92111	12219	6.92111	14231
6.92509	6581	6.92509	7084	6.92509	9082	6.92509	10601
6.92908	5487	6.92908	5741	6.92908	7254	6.92908	8470
6.93307	4872	6.93307	5170	6.93307	6492	6.93307	7190
6.93706	4850	6.93706	4944	6.93706	5984	6.93706	6681
6.94105	4627	6.94105	4875	6.94105	5621	6.94105	6168
6.94504	4606	6.94504	4840	6.94504	5482	6.94504	5852
6.94903	4616	6.94903	4641	6.94903	5361	6.94903	5866
6.95302	4539	6.95302	4578	6.95302	5239	6.95302	5588
6.957	4499	6.957	4564	6.957	5201	6.957	5568
6.96099	4299	6.96099	4584	6.96099	5160	6.96099	5387
6.96498	4482	6.96498	4573	6.96498	5041	6.96498	5326
6.96897	4418	6.96897	4513	6.96897	4944	6.96897	5414
6.97296	4343	6.97296	4511	6.97296	4915	6.97296	5357
6.97695	4457	6.97695	4480	6.97695	4926	6.97695	5418
6.98094	4391	6.98094	4355	6.98094	4911	6.98094	5215
6.98493	4264	6.98493	4643	6.98493	5017	6.98493	5486
6.98891	4397	6.98891	4517	6.98891	4946	6.98891	5334
6.9929	4557	6.9929	4424	6.9929	4868	6.9929	5278
6.99689	4349	6.99689	4449	6.99689	4963	6.99689	5357
7.00088	4314	7.00088	4474	7.00088	5048	7.00088	5302
7.00487	4383	7.00487	4615	7.00487	4909	7.00487	5300
7.00886	4346	7.00886	4655	7.00886	5063	7.00886	5351
7.01285	4510	7.01285	4498	7.01285	4914	7.01285	5379
7.01683	4506	7.01683	4850	7.01683	5178	7.01683	5670
7.02082	4633	7.02082	4958	7.02082	5211	7.02082	5620
7.02481	4649	7.02481	5014	7.02481	5412	7.02481	6111
7.0288	4966	7.0288	5593	7.0288	5868	7.0288	6398
7.03279	5428	7.03279	6540	7.03279	6427	7.03279	6968
7.03678	6293	7.03678	8364	7.03678	7990	7.03678	8466
7.04077	7619	7.04077	10499	7.04077	9366	7.04077	10542
7.04476	9350	7.04476	13350	7.04476	12104	7.04476	13568
7.04874	10841	7.04874	15948	7.04874	14548	7.04874	16799
7.05273	12386	7.05273	19029	7.05273	16910	7.05273	20133
7.05672	14124	7.05672	21567	7.05672	19162	7.05672	23537
7.06071	16001	7.06071	24051	7.06071	21686	7.06071	26782
7.0647	17190	7.0647	25554	7.0647	23147	7.0647	29581
7.06869	17397	7.06869	25181	7.06869	24275	7.06869	31208
7.07268	16303	7.07268	23107	7.07268	23185	7.07268	30708
7.07667	14819	7.07667	20295	7.07667	21081	7.07667	29118
7.08065	13641	7.08065	18195	7.08065	19422	7.08065	26534
7.08464	12760	7.08464	16950	7.08464	18281	7.08464	24258
7.08863	12085	7.08863	14884	7.08863	17220	7.08863	22165
7.09262	10625	7.09262	12863	7.09262	15549	7.09262	20566
7.09661	9138	7.09661	10763	7.09661	13936	7.09661	18363
7.1006	7630	7.1006	8629	7.1006	12121	7.1006	15680
7.10459	7192	7.10459	7900	7.10459	10530	7.10459	13057
7.10858	6889	7.10858	7463	7.10858	9757	7.10858	11569
7.11257	6794	7.11257	7348	7.11257	9091	7.11257	10250
7.11655	6735	7.11655	7000	7.11655	8402	7.11655	9215
7.12054	6404	7.12054	6460	7.12054	7695	7.12054	8379
7.12453	5816	7.12453	5755	7.12453	6750	7.12453	7285
7.12852	5056	7.12852	5187	7.12852	6041	7.12852	6690
7.13251	4815	7.13251	4757	7.13251	5477	7.13251	6041
7.1365	4536	7.1365	4537	7.1365	5219	7.1365	5560
7.14049	4573	7.14049	4415	7.14049	5093	7.14049	5431
7.14448	4501	7.14448	4549	7.14448	4966	7.14448	5362
7.14846	4412	7.14846	4414	7.14846	4922	7.14846	5192
7.15245	4394	7.15245	4363	7.15245	4772	7.15245	5181
7.15644	4330	7.15644	4309	7.15644	4912	7.15644	5239
7.16043	4271	7.16043	4270	7.16043	4828	7.16043	5049
7.16442	4326	7.16442	4405	7.16442	4885	7.16442	5137
7.16841	4355	7.16841	4336	7.16841	4852	7.16841	5062
7.1724	4270	7.1724	4223	7.1724	4717	7.1724	4895
7.17639	4235	7.17639	4263	7.17639	4720	7.17639	5064
7.18037	4414	7.18037	4152	7.18037	4630	7.18037	5013
7.18436	4274	7.18436	4258	7.18436	4652	7.18436	4868
7.18835	4352	7.18835	4304	7.18835	4664	7.18835	5030
7.19234	4433	7.19234	4262	7.19234	4661	7.19234	4867
7.19633	4389	7.19633	4179	7.19633	4732	7.19633	4954
7.20032	4358	7.20032	4319	7.20032	4541	7.20032	4844
7.20431	4306	7.20431	4360	7.20431	4690	7.20431	4844
7.2083	4188	7.2083	4185	7.2083	4478	7.2083	4768
7.21228	4310	7.21228	4263	7.21228	4608	7.21228	4712
7.21627	4198	7.21627	4181	7.21627	4799	7.21627	4876
7.22026	4435	7.22026	4378	7.22026	4787	7.22026	4903
7.22425	4388	7.22425	4150	7.22425	4669	7.22425	4849
7.22824	4132	7.22824	4110	7.22824	4680	7.22824	4828
7.23223	4211	7.23223	4177	7.23223	4684	7.23223	4822
7.23622	4307	7.23622	4145	7.23622	4605	7.23622	4800
7.24021	4131	7.24021	3993	7.24021	4520	7.24021	4715
7.2442	4391	7.2442	4255	7.2442	4760	7.2442	4999
7.24818	4263	7.24818	4048	7.24818	4485	7.24818	4813
7.25217	4273	7.25217	4258	7.25217	4425	7.25217	4940
7.25616	4290	7.25616	4162	7.25616	4531	7.25616	4759
7.26015	4346	7.26015	4196	7.26015	4746	7.26015	4933
7.26414	4261	7.26414	4151	7.26414	4734	7.26414	4864
7.26813	4309	7.26813	4137	7.26813	4734	7.26813	4826
7.27212	4272	7.27212	4214	7.27212	4703	7.27212	4849
7.27611	4324	7.27611	4072	7.27611	4757	7.27611	4795
7.28009	4462	7.28009	4264	7.28009	4716	7.28009	4906
7.28408	4533	7.28408	4326	7.28408	4881	7.28408	4957
7.28807	4439	7.28807	4169	7.28807	4653	7.28807	4774
7.29206	4346	7.29206	4241	7.29206	4726	7.29206	4877
7.29605	4229	7.29605	4338	7.29605	4766	7.29605	5191
7.30004	4425	7.30004	4231	7.30004	4655	7.30004	5153
7.30403	4517	7.30403	4440	7.30403	4920	7.30403	5246
7.30802	4623	7.30802	4561	7.30802	5025	7.30802	5214
7.312	4845	7.312	5035	7.312	5476	7.312	5704
7.31599	5195	7.31599	5531	7.31599	5900	7.31599	6002
7.31998	5582	7.31998	5878	7.31998	6400	7.31998	6621
7.32397	6240	7.32397	6535	7.32397	7203	7.32397	7589
7.32796	6513	7.32796	7507	7.32796	7938	7.32796	8452
7.33195	6974	7.33195	8562	7.33195	8824	7.33195	9586
7.33594	7320	7.33594	9030	7.33594	9664	7.33594	10552
7.33993	7291	7.33993	9351	7.33993	10491	7.33993	11507
7.34392	7273	7.34392	9421	7.34392	10518	7.34392	12000
7.3479	7066	7.3479	9345	7.3479	10439	7.3479	12232
7.35189	6549	7.35189	8764	7.35189	10212	7.35189	12071
7.35588	6122	7.35588	8066	7.35588	9457	7.35588	11349
7.35987	5676	7.35987	7034	7.35987	8604	7.35987	10672
7.36386	5071	7.36386	6080	7.36386	7630	7.36386	9419
7.36785	4805	7.36785	5101	7.36785	6584	7.36785	8036
7.37184	4791	7.37184	4704	7.37184	5834	7.37184	6841
7.37583	4550	7.37583	4443	7.37583	5271	7.37583	5999
7.37981	4388	7.37981	4299	7.37981	5049	7.37981	5624
7.3838	4393	7.3838	4267	7.3838	4798	7.3838	5295
7.38779	4301	7.38779	4271	7.38779	4872	7.38779	5230
7.39178	4337	7.39178	4215	7.39178	4746	7.39178	5019
7.39577	4341	7.39577	4233	7.39577	4703	7.39577	4935
7.39976	4229	7.39976	4303	7.39976	4704	7.39976	4873
7.40375	4349	7.40375	4258	7.40375	4675	7.40375	4981
7.40774	4294	7.40774	4121	7.40774	4617	7.40774	4767
7.41172	4226	7.41172	4130	7.41172	4645	7.41172	4739
7.41571	4244	7.41571	4027	7.41571	4693	7.41571	4815
7.4197	4254	7.4197	4161	7.4197	4685	7.4197	4731
7.42369	4223	7.42369	4092	7.42369	4624	7.42369	4749
7.42768	4266	7.42768	4172	7.42768	4560	7.42768	4882
7.43167	4209	7.43167	4079	7.43167	4637	7.43167	4728
7.43566	4168	7.43566	4100	7.43566	4558	7.43566	4769
7.43965	4224	7.43965	4095	7.43965	4515	7.43965	4613
7.44363	4248	7.44363	4132	7.44363	4560	7.44363	4704
7.44762	4217	7.44762	4093	7.44762	4526	7.44762	4819
7.45161	4352	7.45161	4096	7.45161	4475	7.45161	4825
7.4556	4368	7.4556	4138	7.4556	4361	7.4556	4682
7.45959	4381	7.45959	4138	7.45959	4438	7.45959	4708
7.46358	4145	7.46358	4136	7.46358	4493	7.46358	4538
7.46757	4313	7.46757	4104	7.46757	4547	7.46757	4703
7.47156	4219	7.47156	4077	7.47156	4570	7.47156	4654
7.47554	4393	7.47554	4110	7.47554	4673	7.47554	4731
7.47953	4366	7.47953	3996	7.47953	4562	7.47953	4701
7.48352	4221	7.48352	4044	7.48352	4661	7.48352	4720
7.48751	4282	7.48751	4082	7.48751	4535	7.48751	4688
7.4915	4276	7.4915	4158	7.4915	4709	7.4915	4661
7.49549	4160	7.49549	4031	7.49549	4575	7.49549	4625
7.49948	4226	7.49948	4189	7.49948	4534	7.49948	4737
7.50347	4347	7.50347	4107	7.50347	4522	7.50347	4713
7.50745	4379	7.50745	4131	7.50745	4680	7.50745	4734
7.51144	4354	7.51144	4062	7.51144	4494	7.51144	4641
7.51543	4271	7.51543	4049	7.51543	4499	7.51543	4623
7.51942	4274	7.51942	3922	7.51942	4532	7.51942	4758
7.52341	4243	7.52341	4004	7.52341	4608	7.52341	4637
7.5274	4277	7.5274	4082	7.5274	4395	7.5274	4733
7.53139	4295	7.53139	4201	7.53139	4499	7.53139	4692
7.53538	4187	7.53538	4006	7.53538	4422	7.53538	4658
7.53936	4265	7.53936	4130	7.53936	4511	7.53936	4644
7.54335	4328	7.54335	4189	7.54335	4444	7.54335	4555
7.54734	4217	7.54734	4073	7.54734	4496	7.54734	4652
7.55133	4167	7.55133	4129	7.55133	4443	7.55133	4701
7.55532	4316	7.55532	4093	7.55532	4385	7.55532	4671
7.55931	4251	7.55931	4114	7.55931	4436	7.55931	4780
7.5633	4163	7.5633	4033	7.5633	4556	7.5633	4676
7.56729	4270	7.56729	4184	7.56729	4485	7.56729	4569
7.57127	4237	7.57127	4154	7.57127	4379	7.57127	4732
7.57526	4176	7.57526	4140	7.57526	4549	7.57526	4699
7.57925	4249	7.57925	4164	7.57925	4493	7.57925	4724
7.58324	4163	7.58324	4038	7.58324	4593	7.58324	4659
7.58723	4288	7.58723	4133	7.58723	4551	7.58723	4718
7.59122	4379	7.59122	4056	7.59122	4585	7.59122	4657
7.59521	4307	7.59521	4113	7.59521	4404	7.59521	4785
7.59919	4202	7.59919	4117	7.59919	4508	7.59919	4732
7.60318	4349	7.60318	4091	7.60318	4466	7.60318	4806
7.60717	4356	7.60717	4008	7.60717	4552	7.60717	4783
7.61116	4378	7.61116	4053	7.61116	4569	7.61116	4879
7.61515	4384	7.61515	4194	7.61515	4399	7.61515	4604
7.61914	4175	7.61914	4177	7.61914	4707	7.61914	4845
7.62313	4307	7.62313	4096	7.62313	4564	7.62313	4789
7.62712	4309	7.62712	4101	7.62712	4690	7.62712	4871
7.6311	4409	7.6311	4052	7.6311	4679	7.6311	4877
7.63509	4450	7.63509	4214	7.63509	4735	7.63509	5125
7.63908	4336	7.63908	4336	7.63908	4903	7.63908	5308
7.64307	4554	7.64307	4431	7.64307	5370	7.64307	5848
7.64706	4892	7.64706	4789	7.64706	5966	7.64706	6108
7.65105	5300	7.65105	5232	7.65105	6507	7.65105	7048
7.65504	5752	7.65504	5683	7.65504	7198	7.65504	7626
7.65902	6325	7.65902	6147	7.65902	7855	7.65902	8479
7.66301	6940	7.66301	6632	7.66301	8454	7.66301	9220
7.667	7078	7.667	6988	7.667	8615	7.667	9525
7.67099	7575	7.67099	7024	7.67099	8891	7.67099	9776
7.67498	7504	7.67498	7202	7.67498	8453	7.67498	9395
7.67897	7197	7.67897	6882	7.67897	7942	7.67897	8857
7.68296	6495	7.68296	6360	7.68296	6893	7.68296	7957
7.68694	5839	7.68694	5577	7.68694	6291	7.68694	6910
7.69093	5121	7.69093	4937	7.69093	5555	7.69093	6029
7.69492	4503	7.69492	4501	7.69492	4997	7.69492	5553
7.69891	4406	7.69891	4294	7.69891	4854	7.69891	5258
7.7029	4373	7.7029	4191	7.7029	4617	7.7029	5013
7.70689	4275	7.70689	4259	7.70689	4659	7.70689	4877
7.71088	4431	7.71088	4227	7.71088	4755	7.71088	4977
7.71486	4424	7.71486	4184	7.71486	4758	7.71486	4751
7.71885	4242	7.71885	4167	7.71885	4648	7.71885	4882
7.72284	4314	7.72284	4104	7.72284	4613	7.72284	4824
7.72683	4304	7.72683	4272	7.72683	4521	7.72683	4876
7.73082	4338	7.73082	4126	7.73082	4661	7.73082	4895
7.73481	4219	7.73481	4082	7.73481	4640	7.73481	4738
7.7388	4356	7.7388	4048	7.7388	4504	7.7388	4714
7.74278	4276	7.74278	4101	7.74278	4639	7.74278	4709
7.74677	4250	7.74677	4156	7.74677	4495	7.74677	4699
7.75076	4317	7.75076	4253	7.75076	4571	7.75076	4930
7.75475	4269	7.75475	4217	7.75475	4594	7.75475	4677
7.75874	4397	7.75874	4133	7.75874	4650	7.75874	4782
7.76273	4413	7.76273	4103	7.76273	4626	7.76273	4804
7.76672	4377	7.76672	4182	7.76672	4601	7.76672	4725
7.7707	4355	7.7707	4258	7.7707	4593	7.7707	4857
7.77469	4337	7.77469	4262	7.77469	4650	7.77469	5015
7.77868	4328	7.77868	4265	7.77868	4788	7.77868	4850
7.78267	4269	7.78267	4202	7.78267	4732	7.78267	4905
7.78666	4430	7.78666	4115	7.78666	4605	7.78666	4923
7.79065	4290	7.79065	4317	7.79065	4628	7.79065	4882
7.79463	4465	7.79463	4270	7.79463	4696	7.79463	5161
7.79862	4477	7.79862	4281	7.79862	4840	7.79862	5123
7.80261	4515	7.80261	4255	7.80261	5269	7.80261	5390
7.8066	4557	7.8066	4597	7.8066	5321	7.8066	6034
7.81059	4682	7.81059	4771	7.81059	6005	7.81059	6810
7.81458	4917	7.81458	5383	7.81458	7107	7.81458	7886
7.81857	5626	7.81857	6442	7.81857	8378	7.81857	9324
7.82255	6345	7.82255	7856	7.82255	9768	7.82255	10857
7.82654	7169	7.82654	9151	7.82654	10439	7.82654	12343
7.83053	7766	7.83053	10329	7.83053	11662	7.83053	13433
7.83452	8513	7.83452	11251	7.83452	12141	7.83452	14264
7.83851	8727	7.83851	12152	7.83851	12051	7.83851	14519
7.8425	8942	7.8425	12380	7.8425	11579	7.8425	13730
7.84648	8769	7.84648	12069	7.84648	10149	7.84648	12296
7.85047	7797	7.85047	10878	7.85047	8605	7.85047	10359
7.85446	6928	7.85446	9078	7.85446	6939	7.85446	8456
7.85845	5699	7.85845	6993	7.85845	5874	7.85845	7012
7.86244	5037	7.86244	5775	7.86244	5498	7.86244	6231
7.86643	4678	7.86643	4998	7.86643	5223	7.86643	5923
7.87041	4660	7.87041	4769	7.87041	5158	7.87041	5801
7.8744	4575	7.8744	4770	7.8744	5361	7.8744	5871
7.87839	4696	7.87839	4922	7.87839	5515	7.87839	6147
7.88238	4851	7.88238	5360	7.88238	5903	7.88238	6684
7.88637	5136	7.88637	6288	7.88637	6872	7.88637	8114
7.89036	5784	7.89036	7554	7.89036	8208	7.89036	9815
7.89434	6821	7.89434	9321	7.89434	10153	7.89434	11861
7.89833	8177	7.89833	11269	7.89833	12211	7.89833	13735
7.90232	9213	7.90232	13018	7.90232	13969	7.90232	15848
7.90631	10284	7.90631	14404	7.90631	15659	7.90631	17497
7.9103	11375	7.9103	15185	7.9103	16812	7.9103	18719
7.91429	11884	7.91429	15656	7.91429	17556	7.91429	18992
7.91827	11572	7.91827	14981	7.91827	16930	7.91827	17762
7.92226	11241	7.92226	13506	7.92226	14916	7.92226	16021
7.92625	9820	7.92625	10816	7.92625	12443	7.92625	13022
7.93024	7860	7.93024	8178	7.93024	9430	7.93024	10219
7.93423	6206	7.93423	6191	7.93423	7383	7.93423	8000
7.93822	5153	7.93822	5031	7.93822	5904	7.93822	6554
7.9422	4694	7.9422	4633	7.9422	5426	7.9422	5867
7.94619	4569	7.94619	4462	7.94619	5211	7.94619	5586
7.95018	4494	7.95018	4228	7.95018	4987	7.95018	5300
7.95417	4394	7.95417	4272	7.95417	4822	7.95417	5139
7.95816	4268	7.95816	4266	7.95816	4800	7.95816	5195
7.96215	4357	7.96215	4111	7.96215	4836	7.96215	4985
7.96613	4287	7.96613	4239	7.96613	4704	7.96613	4997
7.97012	4180	7.97012	4153	7.97012	4621	7.97012	4980
7.97411	4324	7.97411	4217	7.97411	4576	7.97411	4957
7.9781	4401	7.9781	4173	7.9781	4767	7.9781	4949
7.98209	4397	7.98209	3992	7.98209	4789	7.98209	4860
7.98607	4358	7.98607	4045	7.98607	4640	7.98607	4807
7.99006	4415	7.99006	4051	7.99006	4775	7.99006	4782
7.99405	4286	7.99405	4082	7.99405	4600	7.99405	4768
7.99804	4402	7.99804	4083	7.99804	4604	7.99804	4809
8.00203	4322	8.00203	4159	8.00203	4769	8.00203	4689
8.00601	4301	8.00601	4050	8.00601	4701	8.00601	4841
8.01	4348	8.01	4131	8.01	4485	8.01	4827
8.01399	4362	8.01399	4054	8.01399	4503	8.01399	4805
8.01798	4245	8.01798	4093	8.01798	4491	8.01798	4801
8.02197	4367	8.02197	4135	8.02197	4515	8.02197	4688
8.02596	4419	8.02596	4095	8.02596	4526	8.02596	4851
8.02994	4298	8.02994	4067	8.02994	4562	8.02994	4858
8.03393	4291	8.03393	4029	8.03393	4658	8.03393	4847
8.03792	4288	8.03792	4052	8.03792	4639	8.03792	4720
8.04191	4385	8.04191	4056	8.04191	4699	8.04191	4815
8.0459	4462	8.0459	4220	8.0459	4709	8.0459	4853
8.04988	4496	8.04988	4198	8.04988	4655	8.04988	4924
8.05387	4380	8.05387	4190	8.05387	4762	8.05387	4974
8.05786	4378	8.05786	4072	8.05786	4766	8.05786	5155
8.06185	4502	8.06185	4318	8.06185	5046	8.06185	5448
8.06584	4714	8.06584	4497	8.06584	5374	8.06584	5705
8.06982	4790	8.06982	4638	8.06982	5553	8.06982	5817
8.07381	4916	8.07381	4835	8.07381	5626	8.07381	6187
8.0778	4933	8.0778	4966	8.0778	5926	8.0778	6369
8.08179	4993	8.08179	5018	8.08179	6066	8.08179	6516
8.08578	5069	8.08578	5082	8.08578	5947	8.08578	6423
8.08976	5084	8.08976	4943	8.08976	5830	8.08976	6297
8.09375	5058	8.09375	5116	8.09375	5530	8.09375	6010
8.09774	4862	8.09774	4910	8.09774	5351	8.09774	5701
8.10173	4768	8.10173	4728	8.10173	5064	8.10173	5303
8.10572	4607	8.10572	4514	8.10572	4791	8.10572	5066
8.1097	4423	8.1097	4303	8.1097	4735	8.1097	4937
8.11369	4402	8.11369	4080	8.11369	4589	8.11369	4858
8.11768	4213	8.11768	4131	8.11768	4538	8.11768	4847
8.12167	4341	8.12167	4110	8.12167	4630	8.12167	4741
8.12566	4326	8.12566	4092	8.12566	4519	8.12566	4694
8.12964	4342	8.12964	4207	8.12964	4448	8.12964	4733
8.13363	4466	8.13363	4188	8.13363	4537	8.13363	4684
8.13762	4410	8.13762	4200	8.13762	4509	8.13762	4659
8.14161	4464	8.14161	4152	8.14161	4631	8.14161	4802
8.14559	4355	8.14559	4196	8.14559	4589	8.14559	4718
8.14958	4550	8.14958	4236	8.14958	4747	8.14958	4849
8.15357	4141	8.15357	3969	8.15357	4493	8.15357	4562
8.15756	4368	8.15756	4176	8.15756	4399	8.15756	4802
8.16155	4428	8.16155	4021	8.16155	4554	8.16155	4811
8.16553	4530	8.16553	4118	8.16553	4519	8.16553	4806
8.16952	4412	8.16952	4112	8.16952	4644	8.16952	4798
8.17351	4363	8.17351	4103	8.17351	4584	8.17351	4856
8.1775	4287	8.1775	3898	8.1775	4461	8.1775	4604
8.18149	4385	8.18149	4213	8.18149	4648	8.18149	4574
8.18547	4280	8.18547	4118	8.18547	4529	8.18547	4837
8.18946	4298	8.18946	4202	8.18946	4513	8.18946	4801
8.19345	4230	8.19345	4128	8.19345	4541	8.19345	4579
8.19744	4208	8.19744	4071	8.19744	4484	8.19744	4665
8.20142	4385	8.20142	4071	8.20142	4542	8.20142	4633
8.20541	4452	8.20541	4173	8.20541	4548	8.20541	4668
8.2094	4259	8.2094	4080	8.2094	4543	8.2094	4651
8.21339	4346	8.21339	4066	8.21339	4502	8.21339	4710
8.21737	4409	8.21737	4065	8.21737	4493	8.21737	4619
8.22136	4297	8.22136	4034	8.22136	4516	8.22136	4672
8.22535	4382	8.22535	4191	8.22535	4662	8.22535	4771
8.22934	4292	8.22934	4083	8.22934	4537	8.22934	4732
8.23333	4371	8.23333	4056	8.23333	4492	8.23333	4727
8.23731	4199	8.23731	4099	8.23731	4626	8.23731	4643
8.2413	4342	8.2413	4053	8.2413	4601	8.2413	4846
8.24529	4309	8.24529	4089	8.24529	4658	8.24529	4731
8.24928	4326	8.24928	4200	8.24928	4552	8.24928	4823
8.25326	4366	8.25326	4128	8.25326	4574	8.25326	4754
8.25725	4399	8.25725	4106	8.25725	4530	8.25725	4651
8.26124	4303	8.26124	4273	8.26124	4383	8.26124	4635
8.26523	4362	8.26523	4053	8.26523	4632	8.26523	4663
8.26921	4331	8.26921	4064	8.26921	4618	8.26921	4752
8.2732	4326	8.2732	4206	8.2732	4448	8.2732	4784
8.27719	4428	8.27719	4192	8.27719	4493	8.27719	4691
8.28118	4299	8.28118	4067	8.28118	4489	8.28118	4849
8.28516	4396	8.28516	4146	8.28516	4585	8.28516	4783
8.28915	4455	8.28915	4180	8.28915	4517	8.28915	4686
8.29314	4314	8.29314	4194	8.29314	4645	8.29314	4780
8.29713	4261	8.29713	4177	8.29713	4605	8.29713	4757
8.30111	4422	8.30111	4222	8.30111	4416	8.30111	4723
8.3051	4492	8.3051	4130	8.3051	4400	8.3051	4751
8.30909	4470	8.30909	4355	8.30909	4676	8.30909	4817
8.31308	4345	8.31308	4292	8.31308	4657	8.31308	4733
8.31706	4283	8.31706	4256	8.31706	4476	8.31706	4702
8.32105	4336	8.32105	4319	8.32105	4588	8.32105	4754
8.32504	4514	8.32504	4392	8.32504	4567	8.32504	4872
8.32903	4390	8.32903	4131	8.32903	4608	8.32903	4782
8.33301	4418	8.33301	4208	8.33301	4583	8.33301	4875
8.337	4330	8.337	4166	8.337	4697	8.337	4829
8.34099	4322	8.34099	4049	8.34099	4524	8.34099	4784
8.34498	4354	8.34498	4066	8.34498	4683	8.34498	4855
8.34896	4432	8.34896	4084	8.34896	4786	8.34896	4862
8.35295	4378	8.35295	4181	8.35295	4747	8.35295	4943
8.35694	4483	8.35694	4150	8.35694	4880	8.35694	4884
8.36093	4379	8.36093	4103	8.36093	4839	8.36093	5052
8.36491	4341	8.36491	4171	8.36491	4814	8.36491	5191
8.3689	4502	8.3689	4152	8.3689	5020	8.3689	5035
8.37289	4575	8.37289	4119	8.37289	5114	8.37289	5042
8.37687	4545	8.37687	4216	8.37687	4989	8.37687	4969
8.38086	4450	8.38086	4167	8.38086	4802	8.38086	5029
8.38485	4429	8.38485	4090	8.38485	4836	8.38485	4904
8.38884	4412	8.38884	4027	8.38884	4704	8.38884	4946
8.39282	4487	8.39282	4135	8.39282	4706	8.39282	4916
8.39681	4451	8.39681	4162	8.39681	4597	8.39681	4839
8.4008	4364	8.4008	4095	8.4008	4650	8.4008	4951
8.40479	4400	8.40479	4108	8.40479	4628	8.40479	4864
8.40877	4357	8.40877	4117	8.40877	4695	8.40877	4957
8.41276	4418	8.41276	4086	8.41276	4649	8.41276	4898
8.41675	4464	8.41675	4090	8.41675	4593	8.41675	4811
8.42073	4418	8.42073	4111	8.42073	4630	8.42073	4793
8.42472	4416	8.42472	4129	8.42472	4738	8.42472	4784
8.42871	4362	8.42871	4241	8.42871	4546	8.42871	4776
8.4327	4502	8.4327	4212	8.4327	4724	8.4327	4769
8.43668	4491	8.43668	4130	8.43668	4609	8.43668	4786
8.44067	4432	8.44067	4094	8.44067	4541	8.44067	4943
8.44466	4314	8.44466	4106	8.44466	4520	8.44466	4831
8.44864	4473	8.44864	4289	8.44864	4720	8.44864	4873
8.45263	4493	8.45263	4229	8.45263	4558	8.45263	4875
8.45662	4449	8.45662	4135	8.45662	4611	8.45662	4822
8.46061	4572	8.46061	4171	8.46061	4685	8.46061	4984
8.46459	4534	8.46459	4226	8.46459	4619	8.46459	4744
8.46858	4488	8.46858	4230	8.46858	4779	8.46858	4860
8.47257	4496	8.47257	4160	8.47257	4686	8.47257	4893
8.47655	4413	8.47655	4223	8.47655	4811	8.47655	4901
8.48054	4469	8.48054	4148	8.48054	4809	8.48054	4949
8.48453	4451	8.48453	4247	8.48453	4688	8.48453	4956
8.48851	4488	8.48851	4339	8.48851	4614	8.48851	5000
8.4925	4572	8.4925	4232	8.4925	4728	8.4925	4922
8.49649	4562	8.49649	4284	8.49649	4826	8.49649	5179
8.50048	4702	8.50048	4246	8.50048	4868	8.50048	5120
8.50446	4605	8.50446	4301	8.50446	4965	8.50446	5253
8.50845	4682	8.50845	4401	8.50845	5192	8.50845	5479
8.51244	4813	8.51244	4645	8.51244	5429	8.51244	5449
8.51642	5040	8.51642	4891	8.51642	5610	8.51642	5971
8.52041	5703	8.52041	5349	8.52041	6502	8.52041	6733
8.5244	6770	8.5244	6506	8.5244	7682	8.5244	8008
8.52838	8194	8.52838	7635	8.52838	9234	8.52838	9718
8.53237	9148	8.53237	8738	8.53237	10802	8.53237	11445
8.53636	10629	8.53636	10189	8.53636	12149	8.53636	13246
8.54034	11624	8.54034	11280	8.54034	13240	8.54034	14649
8.54433	12517	8.54433	12009	8.54433	14324	8.54433	15571
8.54832	12788	8.54832	12206	8.54832	14259	8.54832	16510
8.5523	12443	8.5523	11856	8.5523	14165	8.5523	16659
8.55629	11096	8.55629	10832	8.55629	12772	8.55629	15170
8.56028	9403	8.56028	9041	8.56028	10881	8.56028	13381
8.56426	7315	8.56426	7200	8.56426	8509	8.56426	11047
8.56825	6024	8.56825	5761	8.56825	7195	8.56825	9150
8.57224	5295	8.57224	5085	8.57224	6137	8.57224	7553
8.57623	5110	8.57623	4787	8.57623	5852	8.57623	6741
8.58021	5062	8.58021	4710	8.58021	5821	8.58021	6373
8.5842	5040	8.5842	4753	8.5842	5531	8.5842	6260
8.58819	5042	8.58819	4617	8.58819	5492	8.58819	6208
8.59217	5065	8.59217	4526	8.59217	5506	8.59217	6059
8.59616	4994	8.59616	4544	8.59616	5386	8.59616	5843
8.60015	5132	8.60015	4570	8.60015	5526	8.60015	6076
8.60413	5067	8.60413	4703	8.60413	5364	8.60413	5839
8.60812	5108	8.60812	4689	8.60812	5317	8.60812	5718
8.6121	4953	8.6121	4638	8.6121	5288	8.6121	5680
8.61609	5080	8.61609	4595	8.61609	5228	8.61609	5625
8.62008	4819	8.62008	4484	8.62008	5003	8.62008	5448
8.62406	4597	8.62406	4495	8.62406	5008	8.62406	5443
8.62805	4737	8.62805	4444	8.62805	5010	8.62805	5360
8.63204	4622	8.63204	4370	8.63204	4963	8.63204	5324
8.63602	4533	8.63602	4422	8.63602	5021	8.63602	5361
8.64001	4504	8.64001	4537	8.64001	4970	8.64001	5549
8.644	4577	8.644	4500	8.644	5230	8.644	5512
8.64798	4780	8.64798	4650	8.64798	5385	8.64798	5720
8.65197	4874	8.65197	4772	8.65197	5609	8.65197	5830
8.65596	5043	8.65596	4881	8.65596	5535	8.65596	6055
8.65994	5139	8.65994	4866	8.65994	5546	8.65994	6240
8.66393	5181	8.66393	4907	8.66393	5992	8.66393	6223
8.66792	5245	8.66792	5079	8.66792	5963	8.66792	6305
8.6719	5387	8.6719	4959	8.6719	5994	8.6719	6289
8.67589	5525	8.67589	4720	8.67589	5823	8.67589	6210
8.67987	5201	8.67987	4713	8.67987	5582	8.67987	5854
8.68386	4949	8.68386	4530	8.68386	5490	8.68386	5733
8.68785	4793	8.68785	4306	8.68785	5099	8.68785	5482
8.69183	4660	8.69183	4350	8.69183	4973	8.69183	5352
8.69582	4531	8.69582	4266	8.69582	4853	8.69582	5146
8.69981	4497	8.69981	4172	8.69981	4775	8.69981	5009
8.70379	4603	8.70379	4316	8.70379	4756	8.70379	5087
8.70778	4448	8.70778	4233	8.70778	4674	8.70778	5076
8.71177	4559	8.71177	4328	8.71177	4872	8.71177	5064
8.71575	4603	8.71575	4206	8.71575	4728	8.71575	5189
8.71974	4673	8.71974	4254	8.71974	4706	8.71974	5085
8.72372	4699	8.72372	4364	8.72372	4839	8.72372	4944
8.72771	4788	8.72771	4411	8.72771	4759	8.72771	5064
8.7317	5028	8.7317	4484	8.7317	5029	8.7317	5151
8.73568	5171	8.73568	4565	8.73568	4923	8.73568	5168
8.73967	5085	8.73967	4506	8.73967	4956	8.73967	5219
8.74365	5071	8.74365	4686	8.74365	5125	8.74365	5347
8.74764	5306	8.74764	4895	8.74764	5259	8.74764	5455
8.75163	5197	8.75163	4895	8.75163	5305	8.75163	5505
8.75561	5169	8.75561	4904	8.75561	5413	8.75561	5557
8.7596	5153	8.7596	5005	8.7596	5671	8.7596	5828
8.76359	4991	8.76359	4978	8.76359	5742	8.76359	6018
[truncated: 8,803 more rows]

## Sheet: Figure 2f
Enlarged view of XRD patterns of commercial MoS2, MoSx/NaZSM-5, fresh Mo3S4@NaZSM-5, and spent Mo3S4@NaZSM-5.
Commercial MoS2		MoSx/NaZSM-5		Fresh Mo3S4@NaZSM-5		Spent Mo3S4@NaSM-5
2Theta (°)	Intensity (a.u.)	2Theta (°)	Intensity (a.u.)	2Theta (°)	Intensity (a.u.)	2Theta (°)	Intensity (a.u.)
0.8033	68	0.8033	71	0.8033	89	0.8033	90
0.80728	76	0.80728	65	0.80728	66	0.80728	99
0.81126	57	0.81126	78	0.81126	90	0.81126	96
0.81525	62	0.81525	59	0.81525	97	0.81525	101
0.81923	61	0.81923	58	0.81923	94	0.81923	105
0.82321	76	0.82321	72	0.82321	71	0.82321	97
0.8272	54	0.8272	58	0.8272	87	0.8272	81
0.83118	54	0.83118	78	0.83118	82	0.83118	96
0.83516	72	0.83516	72	0.83516	98	0.83516	98
0.83915	71	0.83915	71	0.83915	92	0.83915	90
0.84313	69	0.84313	69	0.84313	83	0.84313	97
0.84711	75	0.84711	74	0.84711	79	0.84711	95
0.8511	71	0.8511	61	0.8511	77	0.8511	108
0.85508	60	0.85508	91	0.85508	75	0.85508	100
0.85906	70	0.85906	80	0.85906	84	0.85906	111
0.86305	70	0.86305	76	0.86305	105	0.86305	94
0.86703	60	0.86703	107	0.86703	101	0.86703	113
0.87101	86	0.87101	96	0.87101	110	0.87101	121
0.875	87	0.875	120	0.875	122	0.875	120
0.87898	117	0.87898	152	0.87898	154	0.87898	125
0.88296	125	0.88296	162	0.88296	158	0.88296	168
0.88695	169	0.88695	172	0.88695	222	0.88695	201
0.89093	210	0.89093	201	0.89093	210	0.89093	226
0.89491	215	0.89491	220	0.89491	208	0.89491	243
0.8989	249	0.8989	241	0.8989	252	0.8989	245
0.90288	288	0.90288	256	0.90288	280	0.90288	269
0.90687	318	0.90687	299	0.90687	300	0.90687	293
0.91085	296	0.91085	316	0.91085	363	0.91085	325
0.91483	325	0.91483	334	0.91483	345	0.91483	336
0.91882	403	0.91882	349	0.91882	368	0.91882	364
0.9228	377	0.9228	362	0.9228	414	0.9228	413
0.92678	407	0.92678	405	0.92678	448	0.92678	385
0.93077	473	0.93077	440	0.93077	392	0.93077	431
0.93475	507	0.93475	421	0.93475	448	0.93475	446
0.93874	487	0.93874	528	0.93874	528	0.93874	459
0.94272	483	0.94272	509	0.94272	489	0.94272	484
0.9467	517	0.9467	520	0.9467	501	0.9467	465
0.95069	545	0.95069	561	0.95069	545	0.95069	502
0.95467	614	0.95467	564	0.95467	609	0.95467	556
0.95866	613	0.95866	630	0.95866	609	0.95866	583
0.96264	618	0.96264	599	0.96264	611	0.96264	573
0.96662	648	0.96662	602	0.96662	613	0.96662	567
0.97061	706	0.97061	651	0.97061	654	0.97061	633
0.97459	655	0.97459	689	0.97459	706	0.97459	628
0.97858	744	0.97858	732	0.97858	699	0.97858	646
0.98256	734	0.98256	695	0.98256	695	0.98256	699
0.98654	793	0.98654	692	0.98654	757	0.98654	741
0.99053	847	0.99053	725	0.99053	779	0.99053	665
0.99451	812	0.99451	820	0.99451	790	0.99451	815
0.9985	787	0.9985	810	0.9985	799	0.9985	726
1.00248	850	1.00248	822	1.00248	766	1.00248	788
1.00646	843	1.00646	821	1.00646	836	1.00646	793
1.01045	870	1.01045	815	1.01045	849	1.01045	773
1.01443	901	1.01443	815	1.01443	878	1.01443	781
1.01842	911	1.01842	867	1.01842	876	1.01842	861
1.0224	937	1.0224	854	1.0224	911	1.0224	859
1.02639	927	1.02639	914	1.02639	921	1.02639	872
1.03037	986	1.03037	911	1.03037	938	1.03037	861
1.03435	989	1.03435	912	1.03435	985	1.03435	905
1.03834	978	1.03834	958	1.03834	921	1.03834	923
1.04232	1022	1.04232	1002	1.04232	950	1.04232	900
1.04631	1061	1.04631	988	1.04631	1006	1.04631	969
1.05029	1090	1.05029	1026	1.05029	995	1.05029	965
1.05428	1061	1.05428	966	1.05428	1054	1.05428	908
1.05826	1110	1.05826	1024	1.05826	1074	1.05826	979
1.06225	1057	1.06225	1051	1.06225	1019	1.06225	1050
1.06623	1117	1.06623	1072	1.06623	1127	1.06623	1037
1.07021	1183	1.07021	1072	1.07021	1154	1.07021	1008
1.0742	1190	1.0742	1137	1.0742	1100	1.0742	1034
1.07818	1232	1.07818	1155	1.07818	1175	1.07818	1058
1.08217	1239	1.08217	1205	1.08217	1131	1.08217	1071
1.08615	1251	1.08615	1211	1.08615	1181	1.08615	1057
1.09014	1276	1.09014	1188	1.09014	1119	1.09014	1071
1.09412	1301	1.09412	1194	1.09412	1197	1.09412	1180
1.09811	1213	1.09811	1199	1.09811	1190	1.09811	1105
1.10209	1291	1.10209	1211	1.10209	1240	1.10209	1180
1.10608	1284	1.10608	1291	1.10608	1235	1.10608	1166
1.11006	1308	1.11006	1299	1.11006	1323	1.11006	1170
1.11404	1452	1.11404	1224	1.11404	1239	1.11404	1257
1.11803	1334	1.11803	1296	1.11803	1270	1.11803	1198
1.12201	1316	1.12201	1322	1.12201	1338	1.12201	1287
1.126	1355	1.126	1267	1.126	1368	1.126	1229
1.12998	1394	1.12998	1291	1.12998	1346	1.12998	1274
1.13397	1470	1.13397	1372	1.13397	1368	1.13397	1253
1.13795	1385	1.13795	1275	1.13795	1367	1.13795	1291
1.14194	1455	1.14194	1332	1.14194	1393	1.14194	1280
1.14592	1499	1.14592	1380	1.14592	1390	1.14592	1338
1.14991	1526	1.14991	1381	1.14991	1380	1.14991	1319
1.15389	1414	1.15389	1407	1.15389	1384	1.15389	1363
1.15788	1560	1.15788	1409	1.15788	1451	1.15788	1320
1.16186	1483	1.16186	1391	1.16186	1414	1.16186	1430
1.16585	1600	1.16585	1436	1.16585	1473	1.16585	1363
1.16983	1534	1.16983	1422	1.16983	1445	1.16983	1313
1.17382	1552	1.17382	1538	1.17382	1473	1.17382	1474
1.1778	1533	1.1778	1471	1.1778	1523	1.1778	1424
1.18179	1574	1.18179	1529	1.18179	1495	1.18179	1469
1.18577	1607	1.18577	1571	1.18577	1513	1.18577	1444
1.18976	1613	1.18976	1517	1.18976	1533	1.18976	1429
1.19374	1695	1.19374	1623	1.19374	1517	1.19374	1498
1.19773	1644	1.19773	1559	1.19773	1534	1.19773	1504
1.20171	1778	1.20171	1613	1.20171	1597	1.20171	1564
1.2057	1695	1.2057	1624	1.2057	1582	1.2057	1469
1.20968	1593	1.20968	1590	1.20968	1644	1.20968	1523
1.21367	1686	1.21367	1638	1.21367	1624	1.21367	1486
1.21765	1669	1.21765	1575	1.21765	1651	1.21765	1521
1.22164	1678	1.22164	1645	1.22164	1631	1.22164	1598
1.22562	1691	1.22562	1597	1.22562	1656	1.22562	1533
1.22961	1712	1.22961	1712	1.22961	1719	1.22961	1564
1.23359	1823	1.23359	1692	1.23359	1727	1.23359	1557
1.23758	1697	1.23758	1733	1.23758	1667	1.23758	1544
1.24156	1836	1.24156	1650	1.24156	1818	1.24156	1639
1.24555	1782	1.24555	1748	1.24555	1690	1.24555	1702
1.24953	1795	1.24953	1725	1.24953	1734	1.24953	1627
1.25352	1839	1.25352	1727	1.25352	1731	1.25352	1605
1.2575	1797	1.2575	1784	1.2575	1765	1.2575	1712
1.26149	1881	1.26149	1766	1.26149	1751	1.26149	1623
1.26548	1930	1.26548	1742	1.26548	1714	1.26548	1640
1.26946	1862	1.26946	1772	1.26946	1694	1.26946	1686
1.27345	1863	1.27345	1821	1.27345	1884	1.27345	1703
1.27743	1965	1.27743	1808	1.27743	1800	1.27743	1737
1.28142	2013	1.28142	1816	1.28142	1902	1.28142	1753
1.2854	1937	1.2854	1825	1.2854	1821	1.2854	1745
1.28939	1955	1.28939	1814	1.28939	1880	1.28939	1719
1.29337	2024	1.29337	1864	1.29337	1896	1.29337	1792
1.29736	1998	1.29736	1785	1.29736	1893	1.29736	1820
1.30134	2009	1.30134	1909	1.30134	1925	1.30134	1793
1.30533	1981	1.30533	1968	1.30533	1888	1.30533	1758
1.30932	2064	1.30932	1921	1.30932	1938	1.30932	1768
1.3133	1936	1.3133	1885	1.3133	1935	1.3133	1882
1.31729	2032	1.31729	1876	1.31729	1962	1.31729	1800
1.32127	2019	1.32127	2052	1.32127	1891	1.32127	1798
1.32526	1972	1.32526	1952	1.32526	1917	1.32526	1844
1.32924	2118	1.32924	2005	1.32924	1983	1.32924	1829
1.33323	2170	1.33323	2009	1.33323	2038	1.33323	1899
1.33721	2101	1.33721	1914	1.33721	1980	1.33721	1888
1.3412	2016	1.3412	1966	1.3412	2045	1.3412	1912
1.34519	2159	1.34519	2097	1.34519	2074	1.34519	1864
1.34917	2108	1.34917	1989	1.34917	2097	1.34917	1989
1.35316	2116	1.35316	2035	1.35316	2057	1.35316	1931
1.35714	2211	1.35714	2051	1.35714	2082	1.35714	1942
1.36113	2198	1.36113	2017	1.36113	2123	1.36113	1960
1.36511	2248	1.36511	2142	1.36511	2075	1.36511	1980
1.3691	2200	1.3691	2093	1.3691	2166	1.3691	1915
1.37309	2111	1.37309	2008	1.37309	2020	1.37309	1957
1.37707	2145	1.37707	2103	1.37707	2125	1.37707	1973
1.38106	2272	1.38106	2100	1.38106	2045	1.38106	1964
1.38504	2261	1.38504	2093	1.38504	2152	1.38504	1969
1.38903	2272	1.38903	2076	1.38903	2091	1.38903	2002
1.39301	2273	1.39301	2204	1.39301	2139	1.39301	1921
1.397	2316	1.397	2178	1.397	2262	1.397	2105
1.40099	2253	1.40099	2157	1.40099	2131	1.40099	2029
1.40497	2254	1.40497	2150	1.40497	2179	1.40497	2045
1.40896	2350	1.40896	2219	1.40896	2221	1.40896	2028
1.41294	2189	1.41294	2156	1.41294	2149	1.41294	2046
1.41693	2266	1.41693	2215	1.41693	2148	1.41693	2038
1.42092	2290	1.42092	2209	1.42092	2186	1.42092	2142
1.4249	2263	1.4249	2115	1.4249	2151	1.4249	2128
1.42889	2297	1.42889	2267	1.42889	2214	1.42889	2156
1.43287	2313	1.43287	2263	1.43287	2220	1.43287	2100
1.43686	2440	1.43686	2259	1.43686	2214	1.43686	2151
1.44085	2395	1.44085	2258	1.44085	2201	1.44085	2044
1.44483	2377	1.44483	2356	1.44483	2294	1.44483	2198
1.44882	2366	1.44882	2244	1.44882	2298	1.44882	2129
1.4528	2448	1.4528	2275	1.4528	2273	1.4528	2199
1.45679	2366	1.45679	2202	1.45679	2178	1.45679	2111
1.46078	2450	1.46078	2307	1.46078	2236	1.46078	2118
1.46476	2382	1.46476	2302	1.46476	2266	1.46476	2109
1.46875	2427	1.46875	2241	1.46875	2282	1.46875	2217
1.47273	2406	1.47273	2382	1.47273	2295	1.47273	2182
1.47672	2478	1.47672	2314	1.47672	2280	1.47672	2166
1.48071	2457	1.48071	2310	1.48071	2210	1.48071	2179
1.48469	2388	1.48469	2292	1.48469	2270	1.48469	2190
1.48868	2422	1.48868	2342	1.48868	2278	1.48868	2213
1.49267	2422	1.49267	2330	1.49267	2356	1.49267	2206
1.49665	2457	1.49665	2328	1.49665	2371	1.49665	2253
1.50064	2480	1.50064	2313	1.50064	2331	1.50064	2241
1.50462	2488	1.50462	2384	1.50462	2364	1.50462	2187
1.50861	2583	1.50861	2382	1.50861	2373	1.50861	2230
1.5126	2610	1.5126	2476	1.5126	2288	1.5126	2223
1.51658	2527	1.51658	2354	1.51658	2337	1.51658	2216
1.52057	2562	1.52057	2426	1.52057	2443	1.52057	2259
1.52456	2402	1.52456	2436	1.52456	2317	1.52456	2200
1.52854	2451	1.52854	2364	1.52854	2321	1.52854	2272
1.53253	2536	1.53253	2402	1.53253	2405	1.53253	2272
1.53651	2509	1.53651	2423	1.53651	2357	1.53651	2204
1.5405	2468	1.5405	2425	1.5405	2461	1.5405	2304
1.54449	2460	1.54449	2370	1.54449	2485	1.54449	2300
1.54847	2509	1.54847	2355	1.54847	2444	1.54847	2257
1.55246	2581	1.55246	2465	1.55246	2443	1.55246	2265
1.55645	2492	1.55645	2419	1.55645	2450	1.55645	2344
1.56043	2509	1.56043	2382	1.56043	2473	1.56043	2297
1.56442	2544	1.56442	2460	1.56442	2452	1.56442	2255
1.56841	2491	1.56841	2541	1.56841	2498	1.56841	2322
1.57239	2571	1.57239	2575	1.57239	2504	1.57239	2391
1.57638	2503	1.57638	2503	1.57638	2441	1.57638	2273
1.58037	2487	1.58037	2488	1.58037	2465	1.58037	2341
1.58435	2477	1.58435	2498	1.58435	2488	1.58435	2257
1.58834	2503	1.58834	2475	1.58834	2524	1.58834	2370
1.59232	2506	1.59232	2405	1.59232	2534	1.59232	2373
1.59631	2617	1.59631	2472	1.59631	2603	1.59631	2380
1.6003	2608	1.6003	2608	1.6003	2532	1.6003	2349
1.60428	2593	1.60428	2584	1.60428	2519	1.60428	2374
1.60827	2651	1.60827	2518	1.60827	2474	1.60827	2338
1.61226	2599	1.61226	2567	1.61226	2494	1.61226	2351
1.61624	2552	1.61624	2541	1.61624	2588	1.61624	2341
1.62023	2664	1.62023	2561	1.62023	2500	1.62023	2313
1.62422	2556	1.62422	2621	1.62422	2599	1.62422	2318
1.6282	2560	1.6282	2617	1.6282	2642	1.6282	2377
1.63219	2547	1.63219	2623	1.63219	2619	1.63219	2379
1.63618	2541	1.63618	2567	1.63618	2564	1.63618	2444
1.64016	2635	1.64016	2637	1.64016	2647	1.64016	2473
1.64415	2652	1.64415	2595	1.64415	2702	1.64415	2615
1.64814	2620	1.64814	2793	1.64814	3007	1.64814	2811
1.65212	2760	1.65212	2774	1.65212	3022	1.65212	3027
1.65611	2844	1.65611	2848	1.65611	3180	1.65611	3263
1.6601	2897	1.6601	3096	1.6601	3404	1.6601	3620
1.66408	3065	1.66408	3174	1.66408	3647	1.66408	4119
1.66807	3127	1.66807	3418	1.66807	4255	1.66807	4705
1.67206	3362	1.67206	3794	1.67206	4644	1.67206	5200
1.67605	3633	1.67605	3886	1.67605	5159	1.67605	6011
1.68003	3675	1.68003	4230	1.68003	5467	1.68003	6694
1.68402	3922	1.68402	4304	1.68402	5865	1.68402	7427
1.68801	3991	1.68801	4590	1.68801	6224	1.68801	7881
1.69199	4143	1.69199	4769	1.69199	6611	1.69199	8417
1.69598	4184	1.69598	4814	1.69598	6876	1.69598	8700
1.69997	4399	1.69997	4992	1.69997	7012	1.69997	9155
1.70395	4447	1.70395	5158	1.70395	7290	1.70395	9525
1.70794	4496	1.70794	5153	1.70794	7438	1.70794	9875
1.71193	4616	1.71193	5333	1.71193	7856	1.71193	10148
1.71591	4745	1.71591	5313	1.71591	7842	1.71591	10291
1.7199	4611	1.7199	5454	1.7199	7837	1.7199	10575
1.72389	4707	1.72389	5532	1.72389	8039	1.72389	10516
1.72787	4700	1.72787	5504	1.72787	8217	1.72787	10801
1.73186	4781	1.73186	5651	1.73186	8426	1.73186	10965
1.73585	4795	1.73585	5820	1.73585	8427	1.73585	11158
1.73984	4821	1.73984	5656	1.73984	8417	1.73984	11061
1.74382	4783	1.74382	5844	1.74382	8407	1.74382	11309
1.74781	4931	1.74781	5745	1.74781	8355	1.74781	11470
1.7518	4776	1.7518	5751	1.7518	8434	1.7518	11218
1.75578	4733	1.75578	5779	1.75578	8438	1.75578	11400
1.75977	4850	1.75977	5768	1.75977	8480	1.75977	11268
1.76376	4740	1.76376	5494	1.76376	8393	1.76376	11198
1.76775	4888	1.76775	5652	1.76775	8341	1.76775	11223
1.77173	4789	1.77173	5665	1.77173	8407	1.77173	11019
1.77572	4862	1.77572	5753	1.77572	8453	1.77572	10932
1.77971	4790	1.77971	5572	1.77971	8578	1.77971	11005
1.78369	4794	1.78369	5750	1.78369	8207	1.78369	10739
1.78768	4714	1.78768	5568	1.78768	8286	1.78768	10826
1.79167	4689	1.79167	5561	1.79167	8097	1.79167	10797
1.79566	4733	1.79566	5579	1.79566	8162	1.79566	10672
1.79964	4642	1.79964	5590	1.79964	8255	1.79964	10590
1.80363	4688	1.80363	5596	1.80363	8131	1.80363	10869
1.80762	4768	1.80762	5688	1.80762	8293	1.80762	10516
1.8116	4632	1.8116	5555	1.8116	8219	1.8116	10499
1.81559	4769	1.81559	5632	1.81559	8167	1.81559	10623
1.81958	4544	1.81958	5615	1.81958	8172	1.81958	10567
1.82357	4661	1.82357	5578	1.82357	7995	1.82357	10491
1.82755	4713	1.82755	5665	1.82755	8129	1.82755	10272
1.83154	4572	1.83154	5469	1.83154	7937	1.83154	10330
1.83553	4563	1.83553	5697	1.83553	8008	1.83553	10418
1.83951	4647	1.83951	5518	1.83951	7984	1.83951	10191
1.8435	4580	1.8435	5539	1.8435	7969	1.8435	10501
1.84749	4458	1.84749	5622	1.84749	7909	1.84749	10217
1.85148	4391	1.85148	5569	1.85148	7995	1.85148	10340
1.85546	4488	1.85546	5415	1.85546	7986	1.85546	10289
1.85945	4588	1.85945	5465	1.85945	7774	1.85945	10035
1.86344	4566	1.86344	5617	1.86344	8050	1.86344	10237
1.86743	4566	1.86743	5534	1.86743	8074	1.86743	10068
1.87141	4623	1.87141	5477	1.87141	7908	1.87141	10391
1.8754	4484	1.8754	5461	1.8754	7772	1.8754	10068
1.87939	4577	1.87939	5547	1.87939	7935	1.87939	9896
1.88338	4452	1.88338	5458	1.88338	7756	1.88338	10025
1.88736	4491	1.88736	5501	1.88736	7638	1.88736	9964
1.89135	4448	1.89135	5412	1.89135	7934	1.89135	9920
1.89534	4500	1.89534	5325	1.89534	7725	1.89534	9855
1.89933	4422	1.89933	5454	1.89933	7851	1.89933	9915
1.90331	4292	1.90331	5459	1.90331	7634	1.90331	9644
1.9073	4467	1.9073	5333	1.9073	7781	1.9073	9833
1.91129	4448	1.91129	5507	1.91129	7785	1.91129	9872
1.91528	4391	1.91528	5360	1.91528	7503	1.91528	9444
1.91926	4154	1.91926	5103	1.91926	7464	1.91926	9327
1.92325	4502	1.92325	5541	1.92325	7857	1.92325	10067
1.92724	4382	1.92724	5433	1.92724	7728	1.92724	9746
1.93123	4510	1.93123	5500	1.93123	7724	1.93123	9655
1.93521	4691	1.93521	5760	1.93521	8298	1.93521	10361
1.9392	4009	1.9392	4902	1.9392	7075	1.9392	8721
1.94319	4281	1.94319	5163	1.94319	7377	1.94319	9189
1.94718	4291	1.94718	5278	1.94718	7424	1.94718	9308
1.95116	4368	1.95116	5276	1.95116	7337	1.95116	9529
1.95515	4175	1.95515	5338	1.95515	7646	1.95515	9265
1.95914	4329	1.95914	5453	1.95914	7479	1.95914	9263
1.96313	4250	1.96313	5452	1.96313	7634	1.96313	9402
1.96711	4344	1.96711	5292	1.96711	7482	1.96711	9346
1.9711	4280	1.9711	5367	1.9711	7564	1.9711	9255
1.97509	4339	1.97509	5401	1.97509	7522	1.97509	9032
1.97908	4123	1.97908	5224	1.97908	7468	1.97908	9228
1.98306	4224	1.98306	5161	1.98306	7504	1.98306	9128
1.98705	4244	1.98705	5232	1.98705	7565	1.98705	9051
1.99104	4268	1.99104	5296	1.99104	7414	1.99104	9217
1.99503	4330	1.99503	5307	1.99503	7415	1.99503	9013
1.99901	4083	1.99901	5270	1.99901	7480	1.99901	9043
2.003	4145	2.003	5195	2.003	7363	2.003	8995
2.00699	4116	2.00699	5219	2.00699	7237	2.00699	8964
2.01098	4098	2.01098	5248	2.01098	7403	2.01098	8979
2.01497	4106	2.01497	5283	2.01497	7271	2.01497	9071
2.01895	4198	2.01895	5293	2.01895	7359	2.01895	8855
2.02294	4131	2.02294	5291	2.02294	7417	2.02294	9009
2.02693	4138	2.02693	5143	2.02693	7195	2.02693	8783
2.03092	4182	2.03092	5270	2.03092	7260	2.03092	8828
2.0349	4111	2.0349	5128	2.0349	7330	2.0349	8692
2.03889	4154	2.03889	5131	2.03889	7281	2.03889	8887
2.04288	4094	2.04288	5158	2.04288	7160	2.04288	9041
2.04687	4088	2.04687	5207	2.04687	7155	2.04687	8703
2.05086	4117	2.05086	5271	2.05086	7202	2.05086	8777
2.05484	4038	2.05484	5409	2.05484	7043	2.05484	8716
2.05883	4150	2.05883	5142	2.05883	7069	2.05883	8515
2.06282	4126	2.06282	5230	2.06282	7179	2.06282	8637
2.06681	4090	2.06681	5212	2.06681	6998	2.06681	8535
2.07079	4031	2.07079	5146	2.07079	7101	2.07079	8700
2.07478	4088	2.07478	5153	2.07478	7016	2.07478	8556
2.07877	4004	2.07877	5352	2.07877	7043	2.07877	8773
2.08276	3930	2.08276	5155	2.08276	6983	2.08276	8338
2.08675	3991	2.08675	5243	2.08675	7032	2.08675	8631
2.09073	4115	2.09073	5059	2.09073	7138	2.09073	8707
2.09472	4036	2.09472	5133	2.09472	6953	2.09472	8414
2.09871	4003	2.09871	5287	2.09871	6988	2.09871	8533
2.1027	3928	2.1027	5194	2.1027	6962	2.1027	8534
2.10669	4038	2.10669	5008	2.10669	6872	2.10669	8361
2.11067	3991	2.11067	5140	2.11067	6928	2.11067	8399
2.11466	3896	2.11466	5047	2.11466	6940	2.11466	8377
2.11865	3937	2.11865	5098	2.11865	7008	2.11865	8269
2.12264	4077	2.12264	5284	2.12264	6733	2.12264	8352
2.12663	3953	2.12663	5260	2.12663	6915	2.12663	8338
2.13061	3916	2.13061	5180	2.13061	6901	2.13061	8218
2.1346	3816	2.1346	5148	2.1346	7000	2.1346	8280
2.13859	3940	2.13859	5103	2.13859	7016	2.13859	8234
2.14258	3932	2.14258	5087	2.14258	6904	2.14258	8004
2.14657	4001	2.14657	5190	2.14657	6782	2.14657	8143
2.15055	3970	2.15055	5228	2.15055	6875	2.15055	8195
2.15454	3926	2.15454	5178	2.15454	6863	2.15454	7982
2.15853	3961	2.15853	5136	2.15853	6705	2.15853	8131
2.16252	3972	2.16252	5203	2.16252	6804	2.16252	8079
2.16651	3891	2.16651	5063	2.16651	6790	2.16651	7966
2.17049	3975	2.17049	5257	2.17049	6659	2.17049	8134
2.17448	3874	2.17448	5074	2.17448	6810	2.17448	8057
2.17847	3917	2.17847	5093	2.17847	6776	2.17847	8095
2.18246	3997	2.18246	5052	2.18246	6850	2.18246	7849
2.18645	3819	2.18645	5025	2.18645	6796	2.18645	8037
2.19043	3940	2.19043	4978	2.19043	6750	2.19043	7884
2.19442	3970	2.19442	5098	2.19442	6819	2.19442	7924
2.19841	3849	2.19841	5068	2.19841	6726	2.19841	7960
2.2024	3830	2.2024	5076	2.2024	6816	2.2024	7959
2.20639	3837	2.20639	5102	2.20639	6850	2.20639	7858
2.21037	3792	2.21037	5082	2.21037	6812	2.21037	7771
2.21436	3868	2.21436	5273	2.21436	6864	2.21436	8109
2.21835	3798	2.21835	5087	2.21835	6726	2.21835	7953
2.22234	3917	2.22234	5166	2.22234	6741	2.22234	7866
2.22633	3825	2.22633	4953	2.22633	6674	2.22633	7921
2.23032	3835	2.23032	5095	2.23032	6789	2.23032	7862
2.2343	3933	2.2343	5018	2.2343	6768	2.2343	7722
2.23829	3862	2.23829	4965	2.23829	6768	2.23829	7842
2.24228	3835	2.24228	5026	2.24228	6673	2.24228	7715
2.24627	3845	2.24627	5161	2.24627	6630	2.24627	7746
2.25026	3677	2.25026	5055	2.25026	6468	2.25026	7841
2.25424	3728	2.25424	5006	2.25424	6652	2.25424	7579
2.25823	3774	2.25823	5223	2.25823	6551	2.25823	7730
2.26222	3675	2.26222	5144	2.26222	6668	2.26222	7618
2.26621	3624	2.26621	5169	2.26621	6722	2.26621	7773
2.2702	3684	2.2702	5051	2.2702	6655	2.2702	7541
2.27419	3776	2.27419	4985	2.27419	6643	2.27419	7651
2.27817	3744	2.27817	5135	2.27817	6590	2.27817	7802
2.28216	3779	2.28216	4982	2.28216	6600	2.28216	7656
2.28615	3758	2.28615	5013	2.28615	6593	2.28615	7625
2.29014	3791	2.29014	4860	2.29014	6580	2.29014	7623
2.29413	3785	2.29413	5002	2.29413	6547	2.29413	7615
2.29812	3742	2.29812	4999	2.29812	6640	2.29812	7549
2.3021	3835	2.3021	4960	2.3021	6437	2.3021	7445
2.30609	3693	2.30609	5074	2.30609	6606	2.30609	7636
2.31008	3803	2.31008	4903	2.31008	6547	2.31008	7466
2.31407	3735	2.31407	5109	2.31407	6626	2.31407	7548
2.31806	3639	2.31806	5034	2.31806	6367	2.31806	7451
2.32205	3695	2.32205	4970	2.32205	6565	2.32205	7437
2.32603	3649	2.32603	4984	2.32603	6459	2.32603	7504
2.33002	3845	2.33002	4977	2.33002	6462	2.33002	7496
2.33401	3683	2.33401	4878	2.33401	6308	2.33401	7427
2.338	3740	2.338	5010	2.338	6552	2.338	7566
2.34199	3746	2.34199	5007	2.34199	6605	2.34199	7351
2.34598	3766	2.34598	5051	2.34598	6476	2.34598	7552
2.34996	3741	2.34996	4916	2.34996	6551	2.34996	7246
2.35395	3664	2.35395	5121	2.35395	6415	2.35395	7366
2.35794	3591	2.35794	4993	2.35794	6536	2.35794	7345
2.36193	3638	2.36193	5020	2.36193	6511	2.36193	7509
2.36592	3743	2.36592	5061	2.36592	6430	2.36592	7464
2.36991	3798	2.36991	5024	2.36991	6363	2.36991	7554
2.37389	3697	2.37389	4960	2.37389	6311	2.37389	7263
2.37788	3605	2.37788	5035	2.37788	6455	2.37788	7314
2.38187	3677	2.38187	5124	2.38187	6508	2.38187	7311
2.38586	3586	2.38586	4865	2.38586	6426	2.38586	7219
2.38985	3665	2.38985	4898	2.38985	6327	2.38985	7211
2.39384	3604	2.39384	5084	2.39384	6315	2.39384	7330
2.39782	3657	2.39782	4923	2.39782	6347	2.39782	7365
2.40181	3662	2.40181	4858	2.40181	6481	2.40181	7340
2.4058	3672	2.4058	4921	2.4058	6418	2.4058	7183
2.40979	3596	2.40979	5020	2.40979	6286	2.40979	7257
2.41378	3595	2.41378	5037	2.41378	6400	2.41378	7038
2.41777	3617	2.41777	4981	2.41777	6374	2.41777	7213
2.42175	3648	2.42175	5004	2.42175	6566	2.42175	7366
2.42574	3598	2.42574	5137	2.42574	6442	2.42574	7270
2.42973	3609	2.42973	4927	2.42973	6413	2.42973	7050
2.43372	3684	2.43372	4969	2.43372	6337	2.43372	7174
2.43771	3604	2.43771	4990	2.43771	6370	2.43771	7349
2.4417	3674	2.4417	5093	2.4417	6369	2.4417	7080
2.44569	3579	2.44569	4903	2.44569	6311	2.44569	7110
2.44967	3581	2.44967	5011	2.44967	6339	2.44967	7087
2.45366	3574	2.45366	4948	2.45366	6322	2.45366	7158
2.45765	3525	2.45765	5068	2.45765	6412	2.45765	7042
2.46164	3649	2.46164	4916	2.46164	6348	2.46164	7098
2.46563	3577	2.46563	5098	2.46563	6398	2.46563	7019
2.46962	3651	2.46962	4858	2.46962	6231	2.46962	7068
2.47361	3504	2.47361	4924	2.47361	6308	2.47361	7102
2.47759	3590	2.47759	5002	2.47759	6225	2.47759	6992
2.48158	3660	2.48158	4910	2.48158	6314	2.48158	7172
2.48557	3529	2.48557	4900	2.48557	6314	2.48557	7102
2.48956	3505	2.48956	4861	2.48956	6477	2.48956	7064
2.49355	3506	2.49355	4925	2.49355	6340	2.49355	7072
2.49754	3490	2.49754	4916	2.49754	6291	2.49754	7025
2.50153	3490	2.50153	5035	2.50153	6399	2.50153	7080
2.50551	3480	2.50551	4853	2.50551	6461	2.50551	7059
2.5095	3510	2.5095	4825	2.5095	6340	2.5095	6996
2.51349	3587	2.51349	4973	2.51349	6212	2.51349	7033
2.51748	3509	2.51748	4795	2.51748	6168	2.51748	7164
2.52147	3436	2.52147	4977	2.52147	6344	2.52147	7094
2.52546	3506	2.52546	4888	2.52546	6238	2.52546	6922
2.52945	3598	2.52945	4948	2.52945	6229	2.52945	6930
2.53343	3531	2.53343	4937	2.53343	6302	2.53343	6966
2.53742	3497	2.53742	4847	2.53742	6169	2.53742	6902
2.54141	3429	2.54141	4743	2.54141	6165	2.54141	6762
2.5454	3480	2.5454	4813	2.5454	6262	2.5454	6913
2.54939	3438	2.54939	4841	2.54939	6132	2.54939	6874
2.55338	3595	2.55338	4842	2.55338	6185	2.55338	6811
2.55737	3549	2.55737	4766	2.55737	6216	2.55737	6903
2.56135	3542	2.56135	4801	2.56135	6165	2.56135	6899
2.56534	3569	2.56534	4823	2.56534	6273	2.56534	6755
2.56933	3492	2.56933	4849	2.56933	6158	2.56933	7011
2.57332	3590	2.57332	4752	2.57332	6136	2.57332	6710
2.57731	3574	2.57731	4747	2.57731	6295	2.57731	6853
2.5813	3408	2.5813	4864	2.5813	6149	2.5813	6786
2.58529	3534	2.58529	4606	2.58529	6171	2.58529	6751
2.58927	3610	2.58927	4814	2.58927	6072	2.58927	6791
2.59326	3542	2.59326	4775	2.59326	6071	2.59326	6890
2.59725	3506	2.59725	4756	2.59725	6047	2.59725	6746
2.60124	3528	2.60124	4716	2.60124	6086	2.60124	6858
2.60523	3465	2.60523	4788	2.60523	5940	2.60523	6807
2.60922	3484	2.60922	4699	2.60922	6125	2.60922	6887
2.61321	3425	2.61321	4635	2.61321	5926	2.61321	6637
2.61719	3515	2.61719	4646	2.61719	6040	2.61719	6651
2.62118	3402	2.62118	4713	2.62118	5969	2.62118	6491
2.62517	3369	2.62517	4822	2.62517	6123	2.62517	6661
2.62916	3397	2.62916	4695	2.62916	6026	2.62916	6600
2.63315	3427	2.63315	4704	2.63315	6086	2.63315	6601
2.63714	3534	2.63714	4679	2.63714	6155	2.63714	6675
2.64113	3507	2.64113	4754	2.64113	5908	2.64113	6608
2.64512	3515	2.64512	4641	2.64512	6061	2.64512	6744
2.6491	3459	2.6491	4743	2.6491	6077	2.6491	6744
2.65309	3403	2.65309	4666	2.65309	5953	2.65309	6569
2.65708	3356	2.65708	4591	2.65708	5975	2.65708	6546
2.66107	3389	2.66107	4766	2.66107	6003	2.66107	6582
2.66506	3448	2.66506	4657	2.66506	5990	2.66506	6776
2.66905	3421	2.66905	4624	2.66905	6047	2.66905	6534
2.67304	3416	2.67304	4556	2.67304	5913	2.67304	6617
2.67703	3454	2.67703	4667	2.67703	5994	2.67703	6763
2.68101	3381	2.68101	4726	2.68101	5937	2.68101	6700
2.685	3419	2.685	4633	2.685	5991	2.685	6677
2.68899	3451	2.68899	4739	2.68899	6068	2.68899	6543
2.69298	3358	2.69298	4532	2.69298	5984	2.69298	6466
2.69697	3483	2.69697	4823	2.69697	5978	2.69697	6371
2.70096	3465	2.70096	4663	2.70096	5921	2.70096	6536
2.70495	3562	2.70495	4577	2.70495	5861	2.70495	6581
2.70893	3435	2.70893	4658	2.70893	6018	2.70893	6495
2.71292	3345	2.71292	4656	2.71292	5950	2.71292	6374
2.71691	3465	2.71691	4732	2.71691	6051	2.71691	6524
2.7209	3480	2.7209	4697	2.7209	6098	2.7209	6584
2.72489	3628	2.72489	4703	2.72489	5976	2.72489	6500
2.72888	3531	2.72888	4733	2.72888	6143	2.72888	6680
2.73287	3376	2.73287	4574	2.73287	5857	2.73287	6399
2.73686	3396	2.73686	4623	2.73686	5992	2.73686	6567
2.74084	3467	2.74084	4728	2.74084	5844	2.74084	6505
2.74483	3381	2.74483	4668	2.74483	6021	2.74483	6499
2.74882	3439	2.74882	4743	2.74882	6037	2.74882	6631
2.75281	3442	2.75281	4551	2.75281	5916	2.75281	6573
2.7568	3424	2.7568	4628	2.7568	6014	2.7568	6412
2.76079	3452	2.76079	4716	2.76079	5941	2.76079	6494
2.76478	3374	2.76478	4660	2.76478	5907	2.76478	6348
2.76877	3315	2.76877	4686	2.76877	5995	2.76877	6401
2.77275	3431	2.77275	4605	2.77275	5825	2.77275	6372
2.77674	3361	2.77674	4647	2.77674	5784	2.77674	6596
2.78073	3390	2.78073	4705	2.78073	5937	2.78073	6399
2.78472	3342	2.78472	4682	2.78472	5802	2.78472	6344
2.78871	3284	2.78871	4674	2.78871	5862	2.78871	6506
2.7927	3281	2.7927	4713	2.7927	5850	2.7927	6486
2.79669	3440	2.79669	4771	2.79669	5998	2.79669	6457
2.80068	3377	2.80068	4782	2.80068	5886	2.80068	6498
2.80467	3396	2.80467	4676	2.80467	6027	2.80467	6482
2.80865	3343	2.80865	4689	2.80865	5844	2.80865	6426
2.81264	3455	2.81264	4801	2.81264	5859	2.81264	6464
2.81663	3433	2.81663	4707	2.81663	5904	2.81663	6457
2.82062	3320	2.82062	4586	2.82062	5956	2.82062	6509
2.82461	3395	2.82461	4773	2.82461	5832	2.82461	6506
2.8286	3291	2.8286	4650	2.8286	5953	2.8286	6479
2.83259	3343	2.83259	4697	2.83259	5805	2.83259	6445
2.83658	3368	2.83658	4713	2.83658	5860	2.83658	6443
2.84056	3310	2.84056	4763	2.84056	5973	2.84056	6484
2.84455	3317	2.84455	4651	2.84455	5925	2.84455	6486
2.84854	3322	2.84854	4819	2.84854	5913	2.84854	6483
2.85253	3321	2.85253	4809	2.85253	5801	2.85253	6434
2.85652	3507	2.85652	4754	2.85652	5910	2.85652	6490
2.86051	3405	2.86051	4780	2.86051	6005	2.86051	6527
2.8645	3308	2.8645	4876	2.8645	5936	2.8645	6464
2.86849	3337	2.86849	4993	2.86849	6053	2.86849	6503
2.87247	3270	2.87247	5074	2.87247	5930	2.87247	6468
2.87646	3434	2.87646	5364	2.87646	6195	2.87646	6748
2.88045	3432	2.88045	5593	2.88045	6249	2.88045	6965
2.88444	3389	2.88444	5918	2.88444	6592	2.88444	6762
2.88843	3506	2.88843	6167	2.88843	6433	2.88843	6966
2.89242	3396	2.89242	6388	2.89242	6566	2.89242	7105
2.89641	3373	2.89641	6905	2.89641	6651	2.89641	7491
2.9004	3237	2.9004	6734	2.9004	6547	2.9004	7133
2.90438	3386	2.90438	7066	2.90438	7020	2.90438	7464
2.90837	3400	2.90837	7313	2.90837	6930	2.90837	7685
2.91236	3472	2.91236	7088	2.91236	7116	2.91236	7412
2.91635	3311	2.91635	6752	2.91635	6716	2.91635	7426
2.92034	3378	2.92034	6231	2.92034	6616	2.92034	7246
2.92433	3318	2.92433	5891	2.92433	6496	2.92433	7004
2.92832	3438	2.92832	5380	2.92832	6385	2.92832	6939
2.93231	3248	2.93231	5172	2.93231	6091	2.93231	6645
2.9363	3381	2.9363	5082	2.9363	6174	2.9363	6738
2.94028	3317	2.94028	4886	2.94028	5957	2.94028	6683
2.94427	3305	2.94427	4891	2.94427	6022	2.94427	6329
2.94826	3286	2.94826	4875	2.94826	5896	2.94826	6482
2.95225	3438	2.95225	4773	2.95225	6112	2.95225	6272
2.95624	3342	2.95624	4752	2.95624	5854	2.95624	6405
2.96023	3474	2.96023	4772	2.96023	5957	2.96023	6498
2.96422	3299	2.96422	4616	2.96422	5970	2.96422	6303
2.96821	3316	2.96821	4768	2.96821	5949	2.96821	6293
2.97219	3347	2.97219	4675	2.97219	6096	2.97219	6343
2.97618	3492	2.97618	4777	2.97618	6172	2.97618	6565
2.98017	3297	2.98017	4822	2.98017	5896	2.98017	6324
2.98416	3219	2.98416	4644	2.98416	5888	2.98416	6311
2.98815	3367	2.98815	4604	2.98815	6005	2.98815	6279
2.99214	3241	2.99214	4728	2.99214	5839	2.99214	6086
2.99613	3391	2.99613	4685	2.99613	5994	2.99613	6300
3.00012	3319	3.00012	4773	3.00012	5995	3.00012	6342
3.0041	3352	3.0041	4870	3.0041	5802	3.0041	6253
3.00809	3379	3.00809	4612	3.00809	5769	3.00809	6120
3.01208	3343	3.01208	4627	3.01208	5874	3.01208	6266
3.01607	3323	3.01607	4766	3.01607	5825	3.01607	6248
3.02006	3336	3.02006	4742	3.02006	5869	3.02006	6216
3.02405	3233	3.02405	4677	3.02405	5775	3.02405	6321
3.02804	3313	3.02804	4686	3.02804	5846	3.02804	6216
3.03203	3352	3.03203	4658	3.03203	5695	3.03203	6237
3.03602	3357	3.03602	4651	3.03602	5991	3.03602	6216
3.04	3336	3.04	4542	3.04	5783	3.04	6295
3.04399	3281	3.04399	4704	3.04399	5818	3.04399	6219
3.04798	3179	3.04798	4628	3.04798	5756	3.04798	6308
3.05197	3252	3.05197	4586	3.05197	5936	3.05197	6307
3.05596	3240	3.05596	4569	3.05596	5721	3.05596	6128
3.05995	3454	3.05995	4792	3.05995	5724	3.05995	6308
3.06394	3245	3.06394	4698	3.06394	5876	3.06394	6235
3.06793	3299	3.06793	4744	3.06793	5848	3.06793	6218
3.07191	3334	3.07191	4647	3.07191	5862	3.07191	6289
3.0759	3242	3.0759	4703	3.0759	5763	3.0759	6218
3.07989	3250	3.07989	4589	3.07989	5720	3.07989	6115
3.08388	3307	3.08388	4708	3.08388	5904	3.08388	6180
3.08787	3299	3.08787	4677	3.08787	5917	3.08787	6089
3.09186	3318	3.09186	4691	3.09186	5755	3.09186	6163
3.09585	3428	3.09585	4738	3.09585	5775	3.09585	6141
3.09984	3325	3.09984	4775	3.09984	5884	3.09984	6158
3.10382	3310	3.10382	4705	3.10382	5796	3.10382	6213
3.10781	3156	3.10781	4681	3.10781	5813	3.10781	6239
3.1118	3257	3.1118	4747	3.1118	5796	3.1118	6295
3.11579	3253	3.11579	4778	3.11579	5926	3.11579	6238
3.11978	3323	3.11978	4668	3.11978	5954	3.11978	6151
3.12377	3331	3.12377	4680	3.12377	5788	3.12377	6158
3.12776	3218	3.12776	4784	3.12776	5658	3.12776	6183
3.13175	3222	3.13175	4735	3.13175	5907	3.13175	6276
3.13573	3242	3.13573	4706	3.13573	5826	3.13573	6207
3.13972	3285	3.13972	4542	3.13972	5796	3.13972	6282
3.14371	3251	3.14371	4552	3.14371	5829	3.14371	6378
3.1477	3200	3.1477	4624	3.1477	5866	3.1477	6246
3.15169	3254	3.15169	4770	3.15169	5932	3.15169	6226
3.15568	3396	3.15568	4677	3.15568	5829	3.15568	6279
3.15967	3189	3.15967	4714	3.15967	5884	3.15967	6264
3.16366	3299	3.16366	4701	3.16366	5937	3.16366	6213
3.16764	3282	3.16764	4668	3.16764	5809	3.16764	6186
3.17163	3259	3.17163	4544	3.17163	5716	3.17163	6261
3.17562	3335	3.17562	4685	3.17562	5839	3.17562	6212
3.17961	3271	3.17961	4634	3.17961	5879	3.17961	6234
3.1836	3252	3.1836	4710	3.1836	5865	3.1836	6133
3.18759	3314	3.18759	4589	3.18759	5771	3.18759	6182
3.19158	3195	3.19158	4643	3.19158	5918	3.19158	6236
3.19557	3242	3.19557	4704	3.19557	5780	3.19557	6201
3.19955	3216	3.19955	4667	3.19955	5817	3.19955	6303
3.20354	3324	3.20354	4748	3.20354	5819	3.20354	6233
3.20753	3265	3.20753	4709	3.20753	5789	3.20753	6178
3.21152	3185	3.21152	4671	3.21152	5797	3.21152	6131
3.21551	3159	3.21551	4708	3.21551	5737	3.21551	6282
3.2195	3204	3.2195	4623	3.2195	5702	3.2195	6376
3.22349	3206	3.22349	4764	3.22349	5831	3.22349	6287
3.22748	3210	3.22748	4615	3.22748	5790	3.22748	6257
3.23146	3232	3.23146	4770	3.23146	5827	3.23146	6421
3.23545	3204	3.23545	4662	3.23545	5729	3.23545	6243
3.23944	3272	3.23944	4684	3.23944	5729	3.23944	6166
3.24343	3190	3.24343	4690	3.24343	5822	3.24343	6216
3.24742	3161	3.24742	4658	3.24742	5854	3.24742	6343
3.25141	3235	3.25141	4625	3.25141	5844	3.25141	6209
3.2554	3276	3.2554	4709	3.2554	5794	3.2554	6311
3.25939	3147	3.25939	4779	3.25939	5805	3.25939	6301
3.26337	3228	3.26337	4576	3.26337	5869	3.26337	6270
3.26736	3193	3.26736	4823	3.26736	5868	3.26736	6258
3.27135	3198	3.27135	4853	3.27135	5870	3.27135	6316
3.27534	3266	3.27534	4771	3.27534	5894	3.27534	6459
3.27933	3220	3.27933	4796	3.27933	5968	3.27933	6306
3.28332	3275	3.28332	4821	3.28332	5844	3.28332	6376
3.28731	3176	3.28731	4779	3.28731	5830	3.28731	6203
3.29129	3271	3.29129	4897	3.29129	5820	3.29129	6393
3.29528	3256	3.29528	4798	3.29528	5833	3.29528	6350
3.29927	3287	3.29927	4756	3.29927	5920	3.29927	6367
3.30326	3212	3.30326	4719	3.30326	6036	3.30326	6434
3.30725	3210	3.30725	4754	3.30725	5997	3.30725	6330
3.31124	3193	3.31124	4775	3.31124	5831	3.31124	6322
3.31523	3188	3.31523	4805	3.31523	5848	3.31523	6519
3.31922	3116	3.31922	4652	3.31922	5972	3.31922	6445
3.3232	3261	3.3232	4903	3.3232	5896	3.3232	6322
3.32719	3207	3.32719	4832	3.32719	6004	3.32719	6313
3.33118	3268	3.33118	4868	3.33118	6035	3.33118	6444
3.33517	3035	3.33517	4909	3.33517	6006	3.33517	6587
3.33916	3254	3.33916	4898	3.33916	5903	3.33916	6682
3.34315	3186	3.34315	4874	3.34315	6158	3.34315	6529
3.34714	3221	3.34714	4967	3.34714	6038	3.34714	6434
3.35112	3240	3.35112	4903	3.35112	6005	3.35112	6650
3.35511	3255	3.35511	4995	3.35511	6089	3.35511	6529
3.3591	3215	3.3591	5100	3.3591	6195	3.3591	6618
3.36309	3221	3.36309	4849	3.36309	6174	3.36309	6629
3.36708	3162	3.36708	4970	3.36708	6092	3.36708	6828
3.37107	3196	3.37107	5125	3.37107	6071	3.37107	6689
3.37506	3154	3.37506	4998	3.37506	6037	3.37506	6757
3.37904	3275	3.37904	5126	3.37904	6124	3.37904	6757
3.38303	3208	3.38303	5074	3.38303	6313	3.38303	6931
3.38702	3153	3.38702	5152	3.38702	6139	3.38702	6784
3.39101	3191	3.39101	5138	3.39101	6222	3.39101	6898
3.395	3101	3.395	5190	3.395	6193	3.395	6904
3.39899	3195	3.39899	5271	3.39899	6394	3.39899	7065
3.40298	3162	3.40298	5323	3.40298	6231	3.40298	7151
3.40696	3197	3.40696	5415	3.40696	6393	3.40696	7331
3.41095	3267	3.41095	5328	3.41095	6385	3.41095	7238
3.41494	3273	3.41494	5385	3.41494	6510	3.41494	7194
3.41893	3228	3.41893	5365	3.41893	6563	3.41893	7598
3.42292	3240	3.42292	5481	3.42292	6654	3.42292	7579
3.42691	3201	3.42691	5496	3.42691	6693	3.42691	7715
3.4309	3183	3.4309	5649	3.4309	6877	3.4309	7842
3.43488	3293	3.43488	5778	3.43488	7053	3.43488	7985
3.43887	3146	3.43887	5734	3.43887	7360	3.43887	8054
3.44286	3155	3.44286	6027	3.44286	7239	3.44286	8455
3.44685	3185	3.44685	6182	3.44685	7395	3.44685	8740
3.45084	3217	3.45084	6462	3.45084	7470	3.45084	8930
3.45483	3184	3.45483	6779	3.45483	7828	3.45483	9323
3.45882	3160	3.45882	6854	3.45882	8332	3.45882	9798
3.4628	3182	3.4628	7203	3.4628	8429	3.4628	10475
3.46679	3194	3.46679	7753	3.46679	9054	3.46679	10963
3.47078	3132	3.47078	8403	3.47078	9559	3.47078	12106
3.47477	3004	3.47477	9541	3.47477	10674	3.47477	13241
3.47876	3223	3.47876	11880	3.47876	12715	3.47876	15756
3.48275	3173	3.48275	16485	3.48275	16516	3.48275	19365
3.48673	3068	3.48673	24987	3.48673	22686	3.48673	26128
3.49072	3175	3.49072	36335	3.49072	31981	3.49072	37084
3.49471	3226	3.49471	54261	3.49471	46044	3.49471	52615
3.4987	3247	3.4987	79201	3.4987	65968	3.4987	74505
3.50269	3147	3.50269	116941	3.50269	96730	3.50269	106673
3.50668	3215	3.50668	162064	3.50668	133629	3.50668	150210
3.51067	3151	3.51067	203560	3.51067	170057	3.51067	203485
3.51465	3182	3.51465	244340	3.51465	207306	3.51465	252638
3.51864	3173	3.51864	276776	3.51864	240011	3.51864	294826
3.52263	3252	3.52263	294376	3.52263	258239	3.52263	331239
3.52662	3102	3.52662	294972	3.52662	263877	3.52662	354661
3.53061	3271	3.53061	276094	3.53061	252592	3.53061	355127
3.5346	3248	3.5346	231931	3.5346	222650	3.5346	335007
3.53858	3194	3.53858	172370	3.53858	175359	3.53858	293445
3.54257	3102	3.54257	115903	3.54257	127649	3.54257	227667
3.54656	3114	3.54656	71286	3.54656	87472	3.54656	165795
3.55055	3149	3.55055	38631	3.55055	53517	3.55055	118245
3.55454	3235	3.55454	21733	3.55454	32306	3.55454	85124
3.55853	3095	3.55853	14722	3.55853	21261	3.55853	59077
3.56251	3185	3.56251	11606	3.56251	16362	3.56251	41179
3.5665	3221	3.5665	10032	3.5665	13693	3.5665	29357
3.57049	3204	3.57049	8859	3.57049	12056	3.57049	22307
3.57448	3150	3.57448	8063	3.57448	10646	3.57448	18094
3.57847	3072	3.57847	7520	3.57847	10105	3.57847	15511
3.58246	3128	3.58246	7125	3.58246	9477	3.58246	13694
3.58644	3059	3.58644	6844	3.58644	8861	3.58644	12440
3.59043	3115	3.59043	6595	3.59043	8469	3.59043	11372
3.59442	3021	3.59442	6225	3.59442	8119	3.59442	10547
3.59841	3071	3.59841	6210	3.59841	7815	3.59841	10334
3.6024	3132	3.6024	6141	3.6024	7543	3.6024	9706
3.60639	3267	3.60639	5773	3.60639	7465	3.60639	9260
3.61037	3215	3.61037	5909	3.61037	7330	3.61037	8871
3.61436	3200	3.61436	5606	3.61436	7198	3.61436	8670
3.61835	3110	3.61835	5544	3.61835	7003	3.61835	8321
3.62234	3092	3.62234	5506	3.62234	7102	3.62234	8411
3.62633	3147	3.62633	5474	3.62633	6831	3.62633	8060
3.63032	3172	3.63032	5253	3.63032	6814	3.63032	7700
3.6343	3204	3.6343	5310	3.6343	6717	3.6343	7733
3.63829	3018	3.63829	5316	3.63829	6547	3.63829	7854
3.64228	3142	3.64228	5169	3.64228	6642	3.64228	7443
3.64627	3028	3.64627	5245	3.64627	6660	3.64627	7605
3.65026	3131	3.65026	5158	3.65026	6387	3.65026	7435
3.65425	3169	3.65425	5193	3.65425	6545	3.65425	7410
3.65823	3133	3.65823	5036	3.65823	6389	3.65823	7402
3.66222	3120	3.66222	5128	3.66222	6204	3.66222	7157
3.66621	3068	3.66621	4985	3.66621	6358	3.66621	7090
3.6702	3236	3.6702	5055	3.6702	6338	3.6702	7213
3.67419	3148	3.67419	5060	3.67419	6433	3.67419	6934
3.67817	3128	3.67817	5128	3.67817	6316	3.67817	7053
3.68216	3214	3.68216	5063	3.68216	6295	3.68216	6876
3.68615	3125	3.68615	4954	3.68615	6340	3.68615	6936
3.69014	3106	3.69014	4910	3.69014	6220	3.69014	6838
3.69413	3185	3.69413	4948	3.69413	6270	3.69413	6872
3.69811	3150	3.69811	5121	3.69811	6230	3.69811	6776
3.7021	3084	3.7021	4893	3.7021	6220	3.7021	6838
3.70609	3182	3.70609	4864	3.70609	6253	3.70609	6687
3.71008	3045	3.71008	4953	3.71008	6057	3.71008	6758
3.71407	3095	3.71407	4991	3.71407	6190	3.71407	6757
3.71806	3124	3.71806	4950	3.71806	6013	3.71806	6731
3.72204	3069	3.72204	4943	3.72204	6069	3.72204	6804
3.72603	3126	3.72603	4973	3.72603	6139	3.72603	6613
3.73002	3069	3.73002	4977	3.73002	6280	3.73002	6815
3.73401	3149	3.73401	4906	3.73401	6200	3.73401	6661
3.738	3097	3.738	4914	3.738	6174	3.738	6609
3.74198	3061	3.74198	4926	3.74198	6048	3.74198	6615
3.74597	3188	3.74597	4992	3.74597	6166	3.74597	6705
3.74996	3183	3.74996	4956	3.74996	5995	3.74996	6621
3.75395	3135	3.75395	4933	3.75395	6063	3.75395	6592
3.75794	3022	3.75794	4866	3.75794	6181	3.75794	6610
3.76192	3080	3.76192	4864	3.76192	6087	3.76192	6497
3.76591	3143	3.76591	4789	3.76591	6046	3.76591	6635
3.7699	3112	3.7699	5002	3.7699	6030	3.7699	6547
3.77389	3038	3.77389	4976	3.77389	6221	3.77389	6724
3.77788	3174	3.77788	4942	3.77788	6292	3.77788	6643
3.78186	3078	3.78186	4879	3.78186	6312	3.78186	6686
3.78585	3095	3.78585	4891	3.78585	6192	3.78585	6889
3.78984	3114	3.78984	5028	3.78984	6132	3.78984	6710
3.79383	3137	3.79383	4922	3.79383	6164	3.79383	6657
3.79782	3171	3.79782	5038	3.79782	6221	3.79782	6772
3.8018	3127	3.8018	5098	3.8018	6077	3.8018	6823
3.80579	3070	3.80579	5078	3.80579	6257	3.80579	6743
3.80978	3037	3.80978	5080	3.80978	6194	3.80978	6689
3.81377	3135	3.81377	5194	3.81377	6294	3.81377	6945
3.81776	2943	3.81776	5153	3.81776	6275	3.81776	6881
3.82174	3187	3.82174	5337	3.82174	6385	3.82174	6946
3.82573	3167	3.82573	5213	3.82573	6594	3.82573	7132
3.82972	3161	3.82972	5391	3.82972	6503	3.82972	7154
3.83371	3248	3.83371	5468	3.83371	6629	3.83371	7424
3.83769	3240	3.83769	5505	3.83769	6656	3.83769	7491
3.84168	3222	3.84168	5854	3.84168	6915	3.84168	7953
3.84567	3095	3.84567	5587	3.84567	6677	3.84567	7560
3.84966	3129	3.84966	5807	3.84966	7183	3.84966	8031
3.85365	3011	3.85365	6141	3.85365	7404	3.85365	8313
3.85763	3114	3.85763	6416	3.85763	7785	3.85763	8963
3.86162	3164	3.86162	6753	3.86162	8404	3.86162	9860
3.86561	3277	3.86561	7603	3.86561	9226	3.86561	11179
3.8696	3099	3.8696	8170	3.8696	10400	3.8696	12791
3.87359	3161	3.87359	10244	3.87359	13411	3.87359	16238
3.87757	3100	3.87757	13531	3.87757	17621	3.87757	21892
3.88156	3071	3.88156	18132	3.88156	23064	3.88156	29126
3.88555	3069	3.88555	24777	3.88555	32011	3.88555	39368
3.88954	3107	3.88954	35157	3.88954	44751	3.88954	55334
3.89352	3046	3.89352	50282	3.89352	58898	3.89352	73379
3.89751	3127	3.89751	64809	3.89751	70532	3.89751	88506
3.9015	3074	3.9015	75722	3.9015	79621	3.9015	100941
3.90549	3112	3.90549	85272	3.90549	87064	3.90549	111062
3.90947	3030	3.90947	93096	3.90947	91065	3.90947	116287
3.91346	3159	3.91346	95745	3.91346	90007	3.91346	115305
3.91745	3088	3.91745	94695	3.91745	85569	3.91745	109976
3.92144	3030	3.92144	88615	3.92144	76384	3.92144	98386
3.92543	3064	3.92543	77572	3.92543	66018	3.92543	82542
3.92941	2980	3.92941	70862	3.92941	66823	3.92941	75313
3.9334	3084	3.9334	73966	3.9334	76354	3.9334	80537
3.93739	3194	3.93739	80470	3.93739	85555	3.93739	90374
3.94138	3028	3.94138	87711	3.94138	93781	3.94138	98581
3.94536	3102	3.94536	92078	3.94536	100022	3.94536	105759
3.94935	3033	3.94935	90546	3.94935	98431	3.94935	107735
3.95334	3042	3.95334	83381	3.95334	92068	3.95334	104265
3.95733	3158	3.95733	70578	3.95733	77960	3.95733	93739
3.96131	2985	3.96131	49451	3.96131	55806	3.96131	75881
3.9653	3049	3.9653	28674	3.9653	34506	3.9653	53973
3.96929	3074	3.96929	15548	3.96929	20142	3.96929	33701
3.97328	3040	3.97328	10435	3.97328	14157	3.97328	21753
3.97726	3130	3.97726	8397	3.97726	11653	3.97726	16127
3.98125	3067	3.98125	7625	3.98125	10146	3.98125	13227
3.98524	3071	3.98524	7124	3.98524	9725	3.98524	12042
3.98923	3033	3.98923	7072	3.98923	9023	3.98923	11435
3.99321	3041	3.99321	6811	3.99321	8815	3.99321	10921
3.9972	3163	3.9972	7094	3.9972	9082	3.9972	11073
4.00119	3167	4.00119	7929	4.00119	10065	4.00119	11975
4.00518	3206	4.00518	9183	4.00518	11130	4.00518	13541
4.00916	3113	4.00916	11635	4.00916	13509	4.00916	15814
4.01315	3069	4.01315	14924	4.01315	16690	4.01315	19286
4.01714	3091	4.01714	19936	4.01714	21910	4.01714	25043
4.02113	3074	4.02113	26655	4.02113	28866	4.02113	31426
4.02511	3095	4.02511	33579	4.02511	36733	4.02511	39940
4.0291	3063	4.0291	38491	4.0291	42291	4.0291	47443
4.03309	3051	4.03309	43040	4.03309	47046	4.03309	54760
4.03708	3098	4.03708	45661	4.03708	50159	4.03708	59898
4.04106	3086	4.04106	45606	4.04106	50415	4.04106	62098
4.04505	3138	4.04505	42022	4.04505	47766	4.04505	62323
4.04904	3092	4.04904	34610	4.04904	41059	4.04904	57411
4.05303	3077	4.05303	25440	4.05303	31296	4.05303	49882
4.05701	2995	4.05701	15552	4.05701	21230	4.05701	40281
4.061	3033	4.061	9685	4.061	13966	4.061	30387
4.06499	3171	4.06499	7537	4.06499	10714	4.06499	22157
4.06897	2971	4.06897	6658	4.06897	8840	4.06897	16422
4.07296	3049	4.07296	6133	4.07296	8248	4.07296	12826
4.07695	3046	4.07695	5856	4.07695	7574	4.07695	10653
4.08094	3093	4.08094	5461	4.08094	7358	4.08094	9228
4.08492	3018	4.08492	5304	4.08492	7000	4.08492	8612
4.08891	3073	4.08891	5240	4.08891	6799	4.08891	8168
4.0929	3148	4.0929	5211	4.0929	6845	4.0929	7690
4.09689	3108	4.09689	5110	4.09689	6450	4.09689	7433
4.10087	2891	4.10087	5039	4.10087	6360	4.10087	7178
4.10486	3085	4.10486	4963	4.10486	6396	4.10486	6929
4.10885	3024	4.10885	4913	4.10885	6310	4.10885	6814
4.11283	3048	4.11283	4982	4.11283	6256	4.11283	6742
4.11682	3192	4.11682	4898	4.11682	6311	4.11682	6694
4.12081	3086	4.12081	4757	4.12081	6158	4.12081	6593
4.1248	3113	4.1248	4912	4.1248	6239	4.1248	6552
4.12878	3015	4.12878	4899	4.12878	5996	4.12878	6439
4.13277	3164	4.13277	4803	4.13277	6097	4.13277	6250
4.13676	3120	4.13676	4750	4.13676	6013	4.13676	6308
4.14074	3126	4.14074	4823	4.14074	6017	4.14074	6516
4.14473	3083	4.14473	4744	4.14473	5901	4.14473	6307
4.14872	2955	4.14872	4767	4.14872	5836	4.14872	6288
4.15271	3104	4.15271	4720	4.15271	5955	4.15271	6004
4.15669	3129	4.15669	4811	4.15669	5940	4.15669	6136
4.16068	3022	4.16068	4769	4.16068	5686	4.16068	6072
4.16467	3100	4.16467	4640	4.16467	5787	4.16467	6050
4.16865	3055	4.16865	4692	4.16865	5964	4.16865	6092
4.17264	3016	4.17264	4793	4.17264	5943	4.17264	6074
4.17663	3105	4.17663	4785	4.17663	5727	4.17663	6087
4.18061	3104	4.18061	4691	4.18061	5863	4.18061	5985
4.1846	3074	4.1846	4746	4.1846	5809	4.1846	6100
4.18859	3071	4.18859	4712	4.18859	5628	4.18859	5987
4.19258	3021	4.19258	4510	4.19258	5802	4.19258	5862
4.19656	3109	4.19656	4659	4.19656	5835	4.19656	5982
4.20055	2973	4.20055	4722	4.20055	5894	4.20055	5886
4.20454	3041	4.20454	4632	4.20454	5766	4.20454	6070
4.20852	3079	4.20852	4629	4.20852	5888	4.20852	5890
4.21251	3083	4.21251	4653	4.21251	5720	4.21251	5881
4.2165	3019	4.2165	4640	4.2165	5738	4.2165	5844
4.22048	3101	4.22048	4679	4.22048	5747	4.22048	5898
4.22447	2982	4.22447	4687	4.22447	5749	4.22447	5699
4.22846	3058	4.22846	4519	4.22846	5699	4.22846	5894
4.23244	3126	4.23244	4690	4.23244	5722	4.23244	5849
4.23643	3073	4.23643	4695	4.23643	5746	4.23643	5772
4.24042	3147	4.24042	4767	4.24042	5772	4.24042	5935
4.2444	3117	4.2444	4730	4.2444	5901	4.2444	5930
4.24839	3112	4.24839	4756	4.24839	5878	4.24839	5740
4.25238	3005	4.25238	4836	4.25238	5805	4.25238	5807
4.25636	3152	4.25636	4609	4.25636	5741	4.25636	5700
4.26035	3171	4.26035	4737	4.26035	5673	4.26035	5878
4.26434	3089	4.26434	4683	4.26434	5739	4.26434	5703
4.26833	3006	4.26833	4723	4.26833	5769	4.26833	5840
4.27231	3177	4.27231	4763	4.27231	5841	4.27231	5889
4.2763	3159	4.2763	4735	4.2763	5734	4.2763	5708
4.28029	2931	4.28029	4696	4.28029	5630	4.28029	5733
4.28427	3136	4.28427	4718	4.28427	5799	4.28427	5906
4.28826	3081	4.28826	4609	4.28826	5648	4.28826	5797
4.29225	3205	4.29225	4603	4.29225	5636	4.29225	5673
4.29623	3084	4.29623	4716	4.29623	5857	4.29623	5669
4.30022	3084	4.30022	4741	4.30022	5761	4.30022	5852
4.3042	3044	4.3042	4824	4.3042	5829	4.3042	5792
4.30819	3120	4.30819	4946	4.30819	5758	4.30819	5887
4.31218	3102	4.31218	4931	4.31218	5911	4.31218	5996
4.31616	3128	4.31616	4956	4.31616	5926	4.31616	5914
4.32015	3064	4.32015	5417	4.32015	6158	4.32015	6137
4.32414	3045	4.32414	5632	4.32414	6328	4.32414	6354
4.32812	3066	4.32812	5910	4.32812	6617	4.32812	6491
4.33211	3035	4.33211	6155	4.33211	6940	4.33211	6697
4.3361	3037	4.3361	6478	4.3361	7217	4.3361	6994
4.34008	3065	4.34008	6921	4.34008	7637	4.34008	7309
4.34407	3042	4.34407	7201	4.34407	7785	4.34407	7644
4.34806	3062	4.34806	7202	4.34806	8217	4.34806	7997
4.35204	3112	4.35204	7346	4.35204	8428	4.35204	8517
4.35603	3077	4.35603	7270	4.35603	8783	4.35603	8879
4.36002	3061	4.36002	7169	4.36002	9099	4.36002	9400
4.364	3005	4.364	7185	4.364	9339	4.364	9630
4.36799	3052	4.36799	7291	4.36799	9844	4.36799	9969
4.37197	3014	4.37197	7341	4.37197	9890	4.37197	10011
4.37596	3070	4.37596	7552	4.37596	9874	4.37596	10284
4.37995	3202	4.37995	7571	4.37995	9882	4.37995	10306
4.38393	3162	4.38393	7625	4.38393	9655	4.38393	10120
4.38792	3055	4.38792	7276	4.38792	9323	4.38792	9629
4.39191	3088	4.39191	6656	4.39191	8262	4.39191	8856
4.39589	3024	4.39589	6194	4.39589	7476	4.39589	7988
4.39988	2882	4.39988	5532	4.39988	6713	4.39988	7167
4.40387	2989	4.40387	5108	4.40387	6193	4.40387	6360
4.40785	3053	4.40785	4817	4.40785	6118	4.40785	5975
4.41184	2985	4.41184	4688	4.41184	5800	4.41184	5904
4.41582	3009	4.41582	4599	4.41582	5752	4.41582	5727
4.41981	3019	4.41981	4634	4.41981	5737	4.41981	5656
4.4238	3043	4.4238	4576	4.4238	5733	4.4238	5622
4.42778	3060	4.42778	4720	4.42778	5720	4.42778	5788
4.43177	3017	4.43177	4602	4.43177	5635	4.43177	5630
4.43575	2987	4.43575	4488	4.43575	5636	4.43575	5497
4.43974	3025	4.43974	4706	4.43974	5703	4.43974	5566
4.44373	3001	4.44373	4606	4.44373	5615	4.44373	5570
4.44771	3003	4.44771	4483	4.44771	5574	4.44771	5594
4.4517	3096	4.4517	4547	4.4517	5472	4.4517	5658
4.45569	2982	4.45569	4535	4.45569	5483	4.45569	5499
4.45967	3102	4.45967	4519	4.45967	5495	4.45967	5325
4.46366	3024	4.46366	4448	4.46366	5594	4.46366	5578
4.46764	3053	4.46764	4492	4.46764	5535	4.46764	5437
4.47163	3109	4.47163	4540	4.47163	5646	4.47163	5451
4.47562	3050	4.47562	4585	4.47562	5363	4.47562	5443
4.4796	3101	4.4796	4570	4.4796	5455	4.4796	5393
4.48359	3151	4.48359	4649	4.48359	5398	4.48359	5421
4.48757	3058	4.48757	4525	4.48757	5574	4.48757	5419
4.49156	3180	4.49156	4529	4.49156	5562	4.49156	5453
4.49555	3027	4.49555	4522	4.49555	5367	4.49555	5187
4.49953	3027	4.49953	4406	4.49953	5392	4.49953	5260
4.50352	3010	4.50352	4528	4.50352	5541	4.50352	5274
4.5075	2991	4.5075	4595	4.5075	5378	4.5075	5446
4.51149	2987	4.51149	4544	4.51149	5381	4.51149	5316
4.51547	3046	4.51547	4610	4.51547	5373	4.51547	5316
4.51946	3019	4.51946	4564	4.51946	5295	4.51946	5314
4.52345	2956	4.52345	4537	4.52345	5251	4.52345	5307
4.52743	3028	4.52743	4451	4.52743	5390	4.52743	5399
4.53142	2975	4.53142	4437	4.53142	5336	4.53142	5260
4.5354	3079	4.5354	4527	4.5354	5448	4.5354	5317
4.53939	2963	4.53939	4542	4.53939	5325	4.53939	5262
4.54338	2993	4.54338	4506	4.54338	5463	4.54338	5274
4.54736	3017	4.54736	4526	4.54736	5458	4.54736	5368
4.55135	3028	4.55135	4346	4.55135	5536	4.55135	5293
4.55533	3027	4.55533	4519	4.55533	5355	4.55533	5324
4.55932	3069	4.55932	4576	4.55932	5339	4.55932	5274
4.5633	3039	4.5633	4542	4.5633	5343	4.5633	5349
4.56729	2953	4.56729	4573	4.56729	5205	4.56729	5139
4.57128	3082	4.57128	4414	4.57128	5505	4.57128	5252
4.57526	3124	4.57526	4614	4.57526	5449	4.57526	5317
4.57925	2987	4.57925	4505	4.57925	5483	4.57925	5427
4.58323	2993	4.58323	4473	4.58323	5518	4.58323	5302
4.58722	2969	4.58722	4508	4.58722	5476	4.58722	5248
4.5912	3033	4.5912	4459	4.5912	5440	4.5912	5313
4.59519	3069	4.59519	4614	4.59519	5584	4.59519	5257
4.59917	3116	4.59917	4507	4.59917	5353	4.59917	5145
4.60316	3014	4.60316	4489	4.60316	5351	4.60316	5253
4.60715	2990	4.60715	4490	4.60715	5318	4.60715	5182
4.61113	3156	4.61113	4484	4.61113	5289	4.61113	5221
4.61512	3018	4.61512	4487	4.61512	5316	4.61512	5218
4.6191	3066	4.6191	4570	4.6191	5527	4.6191	5440
4.62309	3103	4.62309	4394	4.62309	5504	4.62309	5230
4.62707	3036	4.62707	4493	4.62707	5378	4.62707	5251
4.63106	3034	4.63106	4332	4.63106	5345	4.63106	5090
4.63504	3080	4.63504	4442	4.63504	5278	4.63504	5066
4.63903	3021	4.63903	4536	4.63903	5344	4.63903	5286
4.64301	3072	4.64301	4384	4.64301	5185	4.64301	5176
4.647	3083	4.647	4518	4.647	5380	4.647	5131
4.65098	3018	4.65098	4491	4.65098	5339	4.65098	5209
4.65497	3119	4.65497	4543	4.65497	5349	4.65497	5296
4.65895	3082	4.65895	4518	4.65895	5393	4.65895	5102
4.66294	3135	4.66294	4469	4.66294	5312	4.66294	5031
4.66693	3159	4.66693	4493	4.66693	5408	4.66693	5093
4.67091	3144	4.67091	4336	4.67091	5341	4.67091	5154
4.6749	3020	4.6749	4440	4.6749	5279	4.6749	5236
4.67888	3016	4.67888	4515	4.67888	5313	4.67888	5050
4.68287	3087	4.68287	4542	4.68287	5245	4.68287	5278
4.68685	2924	4.68685	4550	4.68685	5229	4.68685	5102
4.69084	3124	4.69084	4523	4.69084	5303	4.69084	5010
4.69482	3028	4.69482	4504	4.69482	5348	4.69482	5017
4.69881	3048	4.69881	4417	4.69881	5296	4.69881	5151
4.70279	3106	4.70279	4426	4.70279	5285	4.70279	5231
4.70678	3004	4.70678	4371	4.70678	5486	4.70678	5180
4.71076	3018	4.71076	4333	4.71076	5194	4.71076	4928
4.71475	3017	4.71475	4441	4.71475	5384	4.71475	5231
4.71873	3034	4.71873	4405	4.71873	5227	4.71873	5166
4.72272	2999	4.72272	4471	4.72272	5209	4.72272	5018
4.7267	2997	4.7267	4389	4.7267	5300	4.7267	5122
4.73069	3066	4.73069	4314	4.73069	5296	4.73069	5056
4.73467	2945	4.73467	4393	4.73467	5315	4.73467	5179
4.73866	3025	4.73866	4405	4.73866	5351	4.73866	5119
4.74264	2999	4.74264	4443	4.74264	5224	4.74264	5062
4.74663	3068	4.74663	4546	4.74663	5297	4.74663	5116
4.75061	3105	4.75061	4395	4.75061	5171	4.75061	4978
4.7546	2998	4.7546	4410	4.7546	5312	4.7546	5071
4.75858	3057	4.75858	4376	4.75858	5232	4.75858	5171
4.76257	2957	4.76257	4475	4.76257	5338	4.76257	5085
4.76655	3005	4.76655	4447	4.76655	5175	4.76655	5029
4.77054	3034	4.77054	4404	4.77054	5290	4.77054	5090
4.77452	2973	4.77452	4438	4.77452	5192	4.77452	5121
4.77851	3106	4.77851	4442	4.77851	5328	4.77851	5169
4.78249	3042	4.78249	4455	4.78249	5242	4.78249	4955
4.78648	3160	4.78648	4394	4.78648	5225	4.78648	5047
4.79046	3055	4.79046	4333	4.79046	5358	4.79046	5068
4.79444	2992	4.79444	4481	4.79444	5318	4.79444	4961
4.79843	3091	4.79843	4436	4.79843	5248	4.79843	5087
4.80241	3115	4.80241	4450	4.80241	5177	4.80241	5135
4.8064	2962	4.8064	4541	4.8064	5258	4.8064	5044
4.81038	3049	4.81038	4447	4.81038	5237	4.81038	4997
4.81437	2950	4.81437	4331	4.81437	5354	4.81437	5023
4.81835	3010	4.81835	4433	4.81835	5379	4.81835	5122
4.82234	3015	4.82234	4469	4.82234	5360	4.82234	5025
4.82632	2988	4.82632	4553	4.82632	5318	4.82632	5067
4.83031	2989	4.83031	4501	4.83031	5215	4.83031	4978
4.83429	2977	4.83429	4547	4.83429	5298	4.83429	5060
4.83827	2949	4.83827	4480	4.83827	5249	4.83827	5065
4.84226	2996	4.84226	4491	4.84226	5269	4.84226	5139
4.84624	3045	4.84624	4505	4.84624	5200	4.84624	5054
4.85023	3098	4.85023	4480	4.85023	5214	4.85023	4979
4.85421	2973	4.85421	4481	4.85421	5401	4.85421	5085
4.8582	3133	4.8582	4502	4.8582	5579	4.8582	5199
4.86218	3078	4.86218	4479	4.86218	5599	4.86218	5174
4.86617	3089	4.86617	4586	4.86617	5601	4.86617	5317
4.87015	2918	4.87015	4629	4.87015	5681	4.87015	5685
4.87413	2993	4.87413	4641	4.87413	6120	4.87413	6204
4.87812	3061	4.87812	4800	4.87812	6479	4.87812	6356
4.8821	3031	4.8821	4801	4.8821	6359	4.8821	6804
4.88609	2982	4.88609	4900	4.88609	6645	4.88609	7018
4.89007	3021	4.89007	4804	4.89007	6740	4.89007	7316
4.89406	2975	4.89406	4892	4.89406	6610	4.89406	7281
4.89804	3087	4.89804	4794	4.89804	6546	4.89804	7070
4.90202	3058	4.90202	4779	4.90202	6221	4.90202	6826
4.90601	2949	4.90601	4490	4.90601	5901	4.90601	6411
4.90999	2981	4.90999	4588	4.90999	5613	4.90999	6025
4.91398	2994	4.91398	4510	4.91398	5450	4.91398	5572
4.91796	2939	4.91796	4563	4.91796	5352	4.91796	5327
4.92195	2980	4.92195	4499	4.92195	5404	4.92195	5187
4.92593	3042	4.92593	4648	4.92593	5226	4.92593	5174
4.92991	3056	4.92991	4535	4.92991	5237	4.92991	5155
4.9339	3026	4.9339	4580	4.9339	5295	4.9339	5032
4.93788	2992	4.93788	4429	4.93788	5190	4.93788	5020
4.94187	3001	4.94187	4463	4.94187	5338	4.94187	5031
4.94585	2996	4.94585	4443	4.94585	5360	4.94585	5106
4.94983	2944	4.94983	4445	4.94983	5294	4.94983	4981
4.95382	3025	4.95382	4521	4.95382	5183	4.95382	5028
4.9578	2929	4.9578	4535	4.9578	5272	4.9578	4886
4.96179	3035	4.96179	4431	4.96179	5162	4.96179	4884
4.96577	3042	4.96577	4553	4.96577	5180	4.96577	4788
4.96975	2940	4.96975	4522	4.96975	5142	4.96975	4954
4.97374	2974	4.97374	4489	4.97374	5244	4.97374	4888
4.97772	2966	4.97772	4585	4.97772	5304	4.97772	4960
4.9817	3026	4.9817	4543	4.9817	5125	4.9817	4953
4.98569	3064	4.98569	4494	4.98569	5220	4.98569	4961
4.98967	2998	4.98967	4453	4.98967	5203	4.98967	4864
4.99366	2964	4.99366	4430	4.99366	5210	4.99366	4929
4.99764	3028	4.99764	4337	4.99764	5294	4.99764	4822
5.00162	3010	5.00162	4451	5.00162	5281	5.00162	4979
5.00561	3035	5.00561	4441	5.00561	5203	5.00561	4863
5.00959	3052	5.00959	4364	5.00959	5244	5.00959	4834
5.01357	3069	5.01357	4443	5.01357	5140	5.01357	4838
5.01756	3000	5.01756	4452	5.01756	5182	5.01756	4955
5.02154	2903	5.02154	4528	5.02154	5249	5.02154	4845
5.02553	2971	5.02553	4420	5.02553	5160	5.02553	4804
5.02951	2966	5.02951	4396	5.02951	5188	5.02951	4901
5.03349	2946	5.03349	4459	5.03349	5175	5.03349	4961
5.03748	3022	5.03748	4475	5.03748	5111	5.03748	4893
5.04146	3061	5.04146	4419	5.04146	5318	5.04146	4988
5.04544	3051	5.04544	4524	5.04544	5186	5.04544	4903
5.04943	2942	5.04943	4484	5.04943	5082	5.04943	4924
5.05341	3008	5.05341	4424	5.05341	5141	5.05341	4847
5.05739	3102	5.05739	4570	5.05739	5174	5.05739	4950
5.06138	3064	5.06138	4403	5.06138	5134	5.06138	4951
5.06536	3096	5.06536	4577	5.06536	5290	5.06536	4759
5.06934	3004	5.06934	4661	5.06934	5191	5.06934	4727
5.07333	3091	5.07333	4456	5.07333	5209	5.07333	4958
5.07731	3133	5.07731	4421	5.07731	5322	5.07731	4934
5.08129	3036	5.08129	4443	5.08129	5157	5.08129	4905
5.08528	3078	5.08528	4438	5.08528	5297	5.08528	4898
5.08926	2994	5.08926	4471	5.08926	5256	5.08926	4930
5.09324	2942	5.09324	4430	5.09324	5380	5.09324	4928
5.09723	3031	5.09723	4580	5.09723	5311	5.09723	4807
5.10121	3057	5.10121	4424	5.10121	5138	5.10121	4775
5.10519	3025	5.10519	4388	5.10519	5262	5.10519	4895
5.1112	3191	5.1112	4636	5.1112	5305	5.1112	5053
5.11518	3024	5.11518	4442	5.11518	5154	5.11518	4844
5.11916	3044	5.11916	4515	5.11916	5173	5.11916	4871
5.12315	3025	5.12315	4382	5.12315	5169	5.12315	4787
5.12713	3004	5.12713	4464	5.12713	5043	5.12713	4894
5.13111	3083	5.13111	4495	5.13111	5206	5.13111	4770
5.1351	3038	5.1351	4524	5.1351	5248	5.1351	4813
5.13908	3157	5.13908	4625	5.13908	5203	5.13908	4997
5.14306	3125	5.14306	4579	5.14306	5131	5.14306	4887
5.14705	3067	5.14705	4612	5.14705	5181	5.14705	4880
5.15103	3054	5.15103	4548	5.15103	5171	5.15103	4844
5.15501	3037	5.15501	4533	5.15501	5142	5.15501	4938
5.159	3119	5.159	4617	5.159	5056	5.159	4934
5.16298	3063	5.16298	4588	5.16298	5095	5.16298	4856
5.16696	3164	5.16696	4524	5.16696	5071	5.16696	4890
5.17095	3134	5.17095	4493	5.17095	5112	5.17095	4864
5.17493	3152	5.17493	4593	5.17493	5055	5.17493	4905
5.17891	3116	5.17891	4515	5.17891	5279	5.17891	4973
5.1829	3118	5.1829	4596	5.1829	5217	5.1829	4720
5.18688	3037	5.18688	4549	5.18688	5110	5.18688	4916
5.19086	3043	5.19086	4481	5.19086	5158	5.19086	4856
5.19485	3060	5.19485	4560	5.19485	5083	5.19485	4749
5.19883	2947	5.19883	4367	5.19883	5143	5.19883	4820
5.20281	3046	5.20281	4487	5.20281	5167	5.20281	4777
5.2068	3040	5.2068	4440	5.2068	5008	5.2068	4810
5.21078	3029	5.21078	4626	5.21078	5184	5.21078	4851
5.21477	3122	5.21477	4534	5.21477	5025	5.21477	4948
5.21875	3054	5.21875	4528	5.21875	5105	5.21875	4908
5.22273	3087	5.22273	4588	5.22273	5205	5.22273	4735
5.22672	3082	5.22672	4583	5.22672	5024	5.22672	4775
5.2307	3073	5.2307	4550	5.2307	5199	5.2307	4918
5.23468	3072	5.23468	4616	5.23468	5256	5.23468	4948
5.23867	3072	5.23867	4619	5.23867	5198	5.23867	4801
5.24265	3048	5.24265	4638	5.24265	5197	5.24265	4999
5.24664	3087	5.24664	4605	5.24664	5253	5.24664	5204
5.25062	3094	5.25062	4746	5.25062	5384	5.25062	4968
5.2546	3041	5.2546	4793	5.2546	5291	5.2546	5192
5.25859	3094	5.25859	4787	5.25859	5545	5.25859	5271
5.26257	3032	5.26257	4847	5.26257	5696	5.26257	5503
5.26656	3053	5.26656	5074	5.26656	5891	5.26656	5892
5.27054	3053	5.27054	5432	5.27054	6377	5.27054	6240
5.27452	3144	5.27452	5852	5.27452	7081	5.27452	6911
5.27851	3066	5.27851	6468	5.27851	8132	5.27851	7759
5.28249	3051	5.28249	7162	5.28249	8983	5.28249	8448
5.28648	3171	5.28648	7661	5.28648	9821	5.28648	9031
5.29046	3096	5.29046	7867	5.29046	10683	5.29046	9685
5.29444	3087	5.29444	8178	5.29444	10817	5.29444	10024
5.29843	2990	5.29843	8313	5.29843	11092	5.29843	10179
5.30241	3113	5.30241	7981	5.30241	10741	5.30241	10068
5.3064	3105	5.3064	7446	5.3064	9817	5.3064	9596
5.31038	3051	5.31038	6447	5.31038	8546	5.31038	8864
5.31436	3031	5.31436	5697	5.31436	7183	5.31436	8009
5.31835	3063	5.31835	5111	5.31835	6371	5.31835	7359
5.32233	3113	5.32233	4817	5.32233	5767	5.32233	6583
5.32632	3069	5.32632	4701	5.32632	5564	5.32632	5885
5.3303	3151	5.3303	4617	5.3303	5450	5.3303	5522
5.33429	3122	5.33429	4582	5.33429	5269	5.33429	5318
5.33827	3067	5.33827	4650	5.33827	5288	5.33827	5054
5.34225	3060	5.34225	4658	5.34225	5219	5.34225	5154
5.34624	3072	5.34624	4601	5.34624	5227	5.34624	5028
5.35022	3132	5.35022	4656	5.35022	5122	5.35022	4887
5.35421	3242	5.35421	4517	5.35421	5068	5.35421	4801
5.35819	3127	5.35819	4600	5.35819	5089	5.35819	4894
5.36218	3070	5.36218	4597	5.36218	5058	5.36218	4935
5.36616	2988	5.36616	4634	5.36616	5138	5.36616	4774
5.37015	3172	5.37015	4681	5.37015	5137	5.37015	4909
5.37413	2997	5.37413	4598	5.37413	5181	5.37413	4905
5.37811	3129	5.37811	4661	5.37811	5133	5.37811	4892
5.3821	3131	5.3821	4630	5.3821	4991	5.3821	4850
5.38608	3148	5.38608	4588	5.38608	5116	5.38608	4802
5.39007	3141	5.39007	4536	5.39007	5018	5.39007	4759
5.39405	3177	5.39405	4613	5.39405	5095	5.39405	4787
5.39804	3069	5.39804	4683	5.39804	5109	5.39804	4918
5.40202	3140	5.40202	4644	5.40202	5146	5.40202	4831
5.40601	3095	5.40601	4673	5.40601	5022	5.40601	4886
5.40999	3129	5.40999	4606	5.40999	5133	5.40999	4843
5.41398	3161	5.41398	4612	5.41398	5109	5.41398	4896
5.41796	3041	5.41796	4659	5.41796	5211	5.41796	4787
5.42194	3226	5.42194	4549	5.42194	5174	5.42194	4780
5.42593	3097	5.42593	4693	5.42593	5072	5.42593	4883
5.42991	3111	5.42991	4489	5.42991	5038	5.42991	4737
5.4339	3074	5.4339	4565	5.4339	5159	5.4339	4867
5.43788	3034	5.43788	4563	5.43788	4989	5.43788	4611
5.44187	3016	5.44187	4487	5.44187	5106	5.44187	4756
5.44585	3065	5.44585	4618	5.44585	5176	5.44585	4851
5.44984	3088	5.44984	4620	5.44984	5023	5.44984	4792
5.45382	3158	5.45382	4613	5.45382	5147	5.45382	4733
5.45781	3129	5.45781	4578	5.45781	5001	5.45781	4680
5.46179	3173	5.46179	4525	5.46179	5067	5.46179	4846
5.46578	3153	5.46578	4759	5.46578	5037	5.46578	4819
5.46976	3307	5.46976	4606	5.46976	4977	5.46976	4742
5.47375	3206	5.47375	4460	5.47375	5043	5.47375	4730
5.47773	3193	5.47773	4692	5.47773	5184	5.47773	4954
5.48172	3139	5.48172	4650	5.48172	5232	5.48172	4726
5.4857	3173	5.4857	4673	5.4857	5104	5.4857	4695
5.48969	3079	5.48969	4594	5.48969	5079	5.48969	4835
5.49367	3118	5.49367	4706	5.49367	5249	5.49367	4828
5.49766	3150	5.49766	4639	5.49766	5013	5.49766	4748
5.50164	3114	5.50164	4665	5.50164	5140	5.50164	4814
5.50563	3139	5.50563	4690	5.50563	5081	5.50563	4754
5.50961	3144	5.50961	4614	5.50961	5019	5.50961	4834
5.5136	3203	5.5136	4547	5.5136	5082	5.5136	4727
5.51758	3230	5.51758	4639	5.51758	5083	5.51758	4722
5.52157	3183	5.52157	4799	5.52157	5017	5.52157	4869
5.52555	3161	5.52555	4587	5.52555	5038	5.52555	4901
5.52954	3138	5.52954	4714	5.52954	5201	5.52954	4951
5.53352	3185	5.53352	4842	5.53352	5403	5.53352	5099
5.53751	3208	5.53751	4945	5.53751	5589	5.53751	5468
5.54149	3169	5.54149	5278	5.54149	5828	5.54149	5579
5.54548	3262	5.54548	5571	5.54548	6284	5.54548	5988
5.54946	3154	5.54946	5741	5.54946	6585	5.54946	6385
5.55345	3271	5.55345	5929	5.55345	6881	5.55345	6597
5.55743	3253	5.55743	6337	5.55743	7057	5.55743	6971
5.56142	3226	5.56142	6741	5.56142	7436	5.56142	7212
5.5654	3174	5.5654	6425	5.5654	7174	5.5654	7093
5.56939	3263	5.56939	6411	5.56939	7034	5.56939	7061
5.57338	3140	5.57338	6105	5.57338	6500	5.57338	6433
5.57736	3248	5.57736	5701	5.57736	6216	5.57736	6063
5.58135	3307	5.58135	5282	5.58135	5698	5.58135	5584
5.58533	3147	5.58533	4975	5.58533	5220	5.58533	5354
5.58932	3278	5.58932	4744	5.58932	5284	5.58932	5093
5.5933	3149	5.5933	4716	5.5933	5182	5.5933	4902
5.59729	3296	5.59729	4826	5.59729	5150	5.59729	4760
5.60127	3186	5.60127	4737	5.60127	5076	5.60127	4885
5.60526	3366	5.60526	4671	5.60526	5109	5.60526	4974
5.60924	3351	5.60924	4827	5.60924	5101	5.60924	4820
5.61323	3148	5.61323	4834	5.61323	5210	5.61323	4870
5.61722	3303	5.61722	4774	5.61722	5101	5.61722	4775
5.6212	3337	5.6212	4789	5.6212	5050	5.6212	4619
5.62519	3298	5.62519	4820	5.62519	5045	5.62519	4800
5.62917	3259	5.62917	4683	5.62917	5167	5.62917	4624
5.63316	3299	5.63316	4689	5.63316	5127	5.63316	4757
5.63714	3254	5.63714	4741	5.63714	4970	5.63714	4751
5.64113	3319	5.64113	4878	5.64113	5174	5.64113	4826
5.64511	3157	5.64511	4698	5.64511	5043	5.64511	4791
5.6491	3242	5.6491	4817	5.6491	4969	5.6491	4656
5.65309	3406	5.65309	4818	5.65309	5102	5.65309	4702
5.65707	3292	5.65707	4740	5.65707	4911	5.65707	4713
5.66106	3242	5.66106	4735	5.66106	5104	5.66106	4743
5.66504	3350	5.66504	4830	5.66504	5195	5.66504	4856
5.66903	3318	5.66903	4734	5.66903	5028	5.66903	4775
5.67301	3331	5.67301	4765	5.67301	5299	5.67301	4803
5.677	3342	5.677	4894	5.677	5043	5.677	4937
5.68099	3422	5.68099	4811	5.68099	5059	5.68099	4692
5.68497	3279	5.68497	4860	5.68497	5222	5.68497	4833
5.68896	3398	5.68896	4855	5.68896	5068	5.68896	4899
5.69294	3253	5.69294	4828	5.69294	5200	5.69294	4739
5.69693	3328	5.69693	4737	5.69693	5078	5.69693	4844
5.70091	3350	5.70091	4847	5.70091	5118	5.70091	4800
5.7049	3521	5.7049	4892	5.7049	5087	5.7049	4877
5.70889	3349	5.70889	4906	5.70889	5171	5.70889	4771
5.71287	3375	5.71287	4831	5.71287	5039	5.71287	4835
5.71686	3409	5.71686	4906	5.71686	5196	5.71686	4808
5.72084	3425	5.72084	4917	5.72084	5104	5.72084	4790
5.72483	3380	5.72483	4775	5.72483	5306	5.72483	4628
5.72882	3386	5.72882	4888	5.72882	5071	5.72882	4753
5.7328	3490	5.7328	4861	5.7328	5187	5.7328	4841
5.73679	3363	5.73679	4858	5.73679	4999	5.73679	4822
5.74077	3468	5.74077	4887	5.74077	5098	5.74077	4787
5.74476	3388	5.74476	4779	5.74476	5070	5.74476	4868
5.74875	3568	5.74875	4988	5.74875	5206	5.74875	4896
5.75273	3443	5.75273	5027	5.75273	5069	5.75273	4768
5.75672	3381	5.75672	4825	5.75672	5055	5.75672	4841
5.7607	3451	5.7607	4897	5.7607	5082	5.7607	4775
5.76469	3476	5.76469	5129	5.76469	5043	5.76469	4794
5.76868	3346	5.76868	4963	5.76868	5046	5.76868	4742
5.77266	3546	5.77266	4901	5.77266	5140	5.77266	4862
5.77665	3557	5.77665	4953	5.77665	5127	5.77665	4943
5.78063	3546	5.78063	4988	5.78063	5070	5.78063	4899
5.78462	3498	5.78462	5031	5.78462	5181	5.78462	4788
5.78861	3471	5.78861	5069	5.78861	5096	5.78861	4907
5.79259	3581	5.79259	5083	5.79259	5321	5.79259	4762
5.79658	3582	5.79658	4883	5.79658	5256	5.79658	4806
5.80057	3648	5.80057	5041	5.80057	5305	5.80057	4852
5.80455	3460	5.80455	5021	5.80455	5153	5.80455	4924
5.80854	3505	5.80854	5156	5.80854	5154	5.80854	4885
5.81252	3617	5.81252	5148	5.81252	5342	5.81252	5001
5.81651	3629	5.81651	5108	5.81651	5355	5.81651	4953
5.8205	3591	5.8205	5292	5.8205	5341	5.8205	4982
5.82448	3555	5.82448	5162	5.82448	5335	5.82448	5109
5.82847	3555	5.82847	5372	5.82847	5312	5.82847	5139
5.83246	3663	5.83246	5598	5.83246	5327	5.83246	5122
5.83644	3662	5.83644	5845	5.83644	5771	5.83644	5321
5.84043	3694	5.84043	6463	5.84043	6156	5.84043	5510
5.84441	3609	5.84441	7544	5.84441	6875	5.84441	5963
5.8484	3663	5.8484	9405	5.8484	8044	5.8484	6912
5.85239	3655	5.85239	11674	5.85239	9818	5.85239	8253
5.85637	3784	5.85637	13768	5.85637	12298	5.85637	10349
5.86036	3667	5.86036	15489	5.86036	14652	5.86036	13388
5.86435	3810	5.86435	17064	5.86435	16349	5.86435	16708
5.86833	3743	5.86833	17848	5.86833	17884	5.86833	19219
5.87232	3817	5.87232	17987	5.87232	18946	5.87232	22246
5.87631	3724	5.87631	16687	5.87631	18593	5.87631	24065
5.88029	3740	5.88029	14653	5.88029	17346	5.88029	24911
5.88428	3619	5.88428	11506	5.88428	14826	5.88428	24329
5.88827	3739	5.88827	8486	5.88827	11557	5.88827	22168
5.89225	3743	5.89225	6641	5.89225	8688	5.89225	18601
5.89624	3855	5.89624	6120	5.89624	6980	5.89624	14083
5.90022	3837	5.90022	5764	5.90022	6080	5.90022	10148
5.90421	3837	5.90421	5536	5.90421	5807	5.90421	7602
5.9082	3899	5.9082	5501	5.9082	5516	5.9082	6508
5.91218	3823	5.91218	5506	5.91218	5508	5.91218	5940
5.91617	3746	5.91617	5452	5.91617	5573	5.91617	5493
5.92016	3975	5.92016	5506	5.92016	5460	5.92016	5461
5.92414	3963	5.92414	5489	5.92414	5347	5.92414	5322
5.92813	3924	5.92813	5483	5.92813	5241	5.92813	5264
5.93212	4031	5.93212	5586	5.93212	5345	5.93212	5315
5.9361	3857	5.9361	5555	5.9361	5286	5.9361	5253
5.94009	4045	5.94009	5591	5.94009	5248	5.94009	5074
5.94408	4093	5.94408	5516	5.94408	5294	5.94408	5072
5.94806	4095	5.94806	5539	5.94806	5411	5.94806	5052
5.95205	4290	5.95205	5491	5.95205	5291	5.95205	5243
5.95604	4100	5.95604	5589	5.95604	5298	5.95604	5113
5.96002	4181	5.96002	5646	5.96002	5365	5.96002	5170
5.96401	4207	5.96401	5578	5.96401	5398	5.96401	5104
5.968	4302	5.968	5600	5.968	5261	5.968	5096
5.97198	4130	5.97198	5467	5.97198	5298	5.97198	5099
5.97597	4275	5.97597	5567	5.97597	5354	5.97597	5053
5.97996	4384	5.97996	5798	5.97996	5447	5.97996	5013
5.98395	4259	5.98395	5713	5.98395	5176	5.98395	5185
5.98793	4256	5.98793	5680	5.98793	5395	5.98793	5096
5.99192	4234	5.99192	5833	5.99192	5280	5.99192	5075
5.99591	4263	5.99591	5778	5.99591	5450	5.99591	5158
5.99989	4458	5.99989	6170	5.99989	5672	5.99989	5447
6.00388	4404	6.00388	6324	6.00388	5810	6.00388	5499
6.00787	4365	6.00787	6661	6.00787	5852	6.00787	5640
6.01185	4370	6.01185	6838	6.01185	5987	6.01185	6033
6.01584	4536	6.01584	7162	6.01584	6309	6.01584	6171
6.01983	4524	6.01983	7503	6.01983	6531	6.01983	6403
6.02381	4578	6.02381	7427	6.02381	6631	6.02381	6503
6.0278	4504	6.0278	7518	6.0278	6737	6.0278	6836
6.03179	4708	6.03179	7366	6.03179	6962	6.03179	7014
6.03577	4609	6.03577	7038	6.03577	6719	6.03577	6830
6.03976	4650	6.03976	6946	6.03976	6805	6.03976	6715
6.04375	4735	6.04375	6704	6.04375	6421	6.04375	6550
6.04774	4863	6.04774	6325	6.04774	6204	6.04774	6178
6.05172	4787	6.05172	6250	6.05172	5947	6.05172	5928
6.05571	4907	6.05571	6254	6.05571	5719	6.05571	5848
6.0597	4806	6.0597	6057	6.0597	5629	6.0597	5562
6.06368	4923	6.06368	6142	6.06368	5566	6.06368	5397
6.06767	5074	6.06767	6041	6.06767	5533	6.06767	5271
6.07166	5028	6.07166	6083	6.07166	5468	6.07166	5175
6.07565	5072	6.07565	6177	6.07565	5471	6.07565	5313
6.07963	5160	6.07963	6124	6.07963	5404	6.07963	5170
6.08362	5228	6.08362	6259	6.08362	5370	6.08362	5181
6.08761	5302	6.08761	6150	6.08761	5355	6.08761	5182
6.09159	5289	6.09159	6164	6.09159	5519	6.09159	5136
6.09558	5424	6.09558	6227	6.09558	5526	6.09558	5160
6.09957	5438	6.09957	6214	6.09957	5512	6.09957	5113
6.10356	5477	6.10356	6353	6.10356	5419	6.10356	5148
6.10754	5539	6.10754	6293	6.10754	5478	6.10754	5213
6.11153	5587	6.11153	6273	6.11153	5606	6.11153	5248
6.11552	5668	6.11552	6323	6.11552	5574	6.11552	5367
6.1195	5720	6.1195	6445	6.1195	5472	6.1195	5460
6.12349	5791	6.12349	6373	6.12349	5617	6.12349	5370
6.12748	5884	6.12748	6449	6.12748	5679	6.12748	5521
6.13147	6084	6.13147	6430	6.13147	5765	6.13147	5577
6.13545	6237	6.13545	6565	6.13545	5891	6.13545	5654
6.13944	6060	6.13944	6630	6.13944	5787	6.13944	5567
6.14343	6455	6.14343	6912	6.14343	5842	6.14343	5621
6.14741	6418	6.14741	6850	6.14741	6127	6.14741	5832
6.1514	6558	6.1514	7377	6.1514	6283	6.1514	6175
6.15539	6571	6.15539	8029	6.15539	6733	6.15539	6333
6.15938	6638	6.15938	9376	6.15938	7520	6.15938	6548
6.16336	6910	6.16336	11820	6.16336	9224	6.16336	7688
6.16735	6974	6.16735	15574	6.16735	11473	6.16735	9460
6.17134	7223	6.17134	20601	6.17134	15741	6.17134	12119
6.17533	7481	6.17533	25487	6.17533	20260	6.17533	16141
6.17931	7422	6.17931	29082	6.17931	24261	6.17931	21649
6.1833	7470	6.1833	32257	6.1833	27650	6.1833	27075
6.18729	7790	6.18729	34930	6.18729	31169	6.18729	32545
6.19128	7713	6.19128	34971	6.19128	32586	6.19128	36741
6.19526	8142	6.19526	32124	6.19526	31828	6.19526	39808
6.19925	8324	6.19925	27306	6.19925	29052	6.19925	40973
6.20324	8593	6.20324	20719	6.20324	24209	6.20324	38928
6.20723	8549	6.20723	14319	6.20723	17810	6.20723	34392
6.21121	8701	6.21121	10631	6.21121	12596	6.21121	27848
6.2152	9062	6.2152	8759	6.2152	9352	6.2152	20306
6.21919	9234	6.21919	8171	6.21919	7850	6.21919	14303
6.22318	9298	6.22318	7584	6.22318	6986	6.22318	10155
6.22716	9413	6.22716	7347	6.22716	6525	6.22716	8149
6.23115	10175	6.23115	7553	6.23115	6567	6.23115	7637
6.23514	10410	6.23514	7248	6.23514	6328	6.23514	6764
6.23913	10819	6.23913	7258	6.23913	6152	6.23913	6462
6.24311	11873	6.24311	7615	6.24311	6670	6.24311	6699
6.2471	10483	6.2471	6296	6.2471	5247	6.2471	5607
6.25109	11339	6.25109	6751	6.25109	5761	6.25109	5644
6.25508	12046	6.25508	6893	6.25508	5703	6.25508	5861
6.25906	12477	6.25906	6936	6.25906	5651	6.25906	5665
6.26305	12943	6.26305	6759	6.26305	5698	6.26305	5451
6.26704	13571	6.26704	6854	6.26704	5731	6.26704	5553
6.27103	13903	6.27103	7080	6.27103	5709	6.27103	5570
6.27501	14302	6.27501	6752	6.27501	5843	6.27501	5374
6.279	15337	6.279	6847	6.279	5809	6.279	5522
6.28299	15961	6.28299	6826	6.28299	5724	6.28299	5502
6.28698	16525	6.28698	6852	6.28698	5610	6.28698	5309
6.29096	17506	6.29096	6785	6.29096	5608	6.29096	5364
6.29495	18104	6.29495	6736	6.29495	5773	6.29495	5294
6.29894	19428	6.29894	6831	6.29894	5654	6.29894	5368
6.30293	20439	6.30293	6722	6.30293	5678	6.30293	5269
6.30691	21909	6.30691	6861	6.30691	5613	6.30691	5260
6.3109	23261	6.3109	6999	6.3109	5481	6.3109	5304
6.31489	24702	6.31489	6588	6.31489	5504	6.31489	5072
6.31888	26689	6.31888	6790	6.31888	5703	6.31888	5148
6.32287	28687	6.32287	6797	6.32287	5656	6.32287	5274
6.32685	31005	6.32685	6609	6.32685	5733	6.32685	5293
6.33084	33484	6.33084	6727	6.33084	5604	6.33084	5242
6.33483	36351	6.33483	6846	6.33483	5622	6.33483	5225
6.33882	39809	6.33882	6773	6.33882	5634	6.33882	5254
6.3428	43828	6.3428	6790	6.3428	5522	6.3428	5229
6.34679	48243	6.34679	6696	6.34679	5592	6.34679	5065
6.35078	54452	6.35078	6708	6.35078	5489	6.35078	5156
6.35477	61461	6.35477	6693	6.35477	5591	6.35477	5228
6.35876	69025	6.35876	6611	6.35876	5626	6.35876	5154
6.36274	79284	6.36274	6615	6.36274	5622	6.36274	5224
6.36673	91298	6.36673	6604	6.36673	5436	6.36673	5200
6.37072	104813	6.37072	6557	6.37072	5485	6.37072	5151
6.37471	121851	6.37471	6565	6.37471	5680	6.37471	5112
6.37869	141140	6.37869	6674	6.37869	5480	6.37869	5270
6.38268	161007	6.38268	6664	6.38268	5596	6.38268	5144
6.38667	183145	6.38667	6534	6.38667	5418	6.38667	5100
6.39066	204206	6.39066	6500	6.39066	5515	6.39066	5074
6.39465	223823	6.39465	6502	6.39465	5552	6.39465	4994
6.39863	238441	6.39863	6567	6.39863	5472	6.39863	5131
6.40262	246513	6.40262	6456	6.40262	5481	6.40262	5070
6.40661	248841	6.40661	6363	6.40661	5364	6.40661	5076
6.4106	242268	6.4106	6400	6.4106	5408	6.4106	5267
6.41459	227567	6.41459	6323	6.41459	5407	6.41459	5284
6.41857	208762	6.41857	6367	6.41857	5498	6.41857	5249
6.42256	185402	6.42256	6402	6.42256	5525	6.42256	5240
6.42655	160752	6.42655	6287	6.42655	5542	6.42655	5142
6.43054	137882	6.43054	6395	6.43054	5588	6.43054	5237
6.43453	117883	6.43453	6522	6.43453	5578	6.43453	5143
6.43851	100056	6.43851	6359	6.43851	5518	6.43851	5159
6.4425	85330	6.4425	6351	6.4425	5555	6.4425	5123
6.44649	74150	6.44649	6274	6.44649	5479	6.44649	5268
6.45048	64565	6.45048	6396	6.45048	5474	6.45048	5394
6.45447	57307	6.45447	6350	6.45447	5502	6.45447	5263
6.45845	50592	6.45845	6319	6.45845	5389	6.45845	5352
6.46244	44927	6.46244	6289	6.46244	5673	6.46244	5278
6.46643	40034	6.46643	6315	6.46643	5629	6.46643	5325
6.47042	36659	6.47042	6729	6.47042	5942	6.47042	5531
6.47441	32994	6.47441	6849	6.47441	6207	6.47441	5682
6.47839	30232	6.47839	7070	6.47839	6600	6.47839	6001
6.48238	27869	6.48238	7692	6.48238	6879	6.48238	6293
6.48637	25557	6.48637	7910	6.48637	7568	6.48637	7011
6.49036	23751	6.49036	8234	6.49036	7944	6.49036	7321
6.49435	21864	6.49435	8494	6.49435	8337	6.49435	7649
6.49833	20725	6.49833	8734	6.49833	8694	6.49833	8112
6.50232	19442	6.50232	8474	6.50232	8863	6.50232	8355
6.50631	18123	6.50631	8324	6.50631	8691	6.50631	8226
6.5103	17014	6.5103	7630	6.5103	8154	6.5103	8527
6.51429	16037	6.51429	6985	6.51429	7427	6.51429	8071
6.51827	15085	6.51827	6561	6.51827	6974	6.51827	7904
6.52226	14513	6.52226	6479	6.52226	6521	6.52226	7395
6.52625	13664	6.52625	6459	6.52625	6500	6.52625	7246
6.53024	13218	6.53024	6628	6.53024	6840	6.53024	7557
6.53423	12491	6.53423	7214	6.53423	7508	6.53423	8063
6.53822	12056	6.53822	8100	6.53822	8919	6.53822	9560
6.5422	11601	6.5422	9730	6.5422	10900	6.5422	12309
6.54619	11102	6.54619	12710	6.54619	14906	6.54619	16320
6.55018	10619	6.55018	16955	6.55018	19123	6.55018	21142
6.55417	9985	6.55417	22167	6.55417	23459	6.55417	26656
6.55816	9885	6.55816	26456	6.55816	26982	6.55816	31352
6.56214	9166	6.56214	30226	6.56214	30360	6.56214	35555
6.56613	9050	6.56613	33250	6.56613	32126	6.56613	38853
6.57012	8801	6.57012	34792	6.57012	32145	6.57012	39452
6.57411	8410	6.57411	34175	6.57411	29387	6.57411	38251
6.5781	8155	6.5781	30709	6.5781	24790	6.5781	33713
6.58209	7989	6.58209	24960	6.58209	19151	6.58209	27280
6.58607	7868	6.58607	18496	6.58607	13901	6.58607	20782
6.59006	7439	6.59006	13253	6.59006	11019	6.59006	15632
6.59405	7333	6.59405	11608	6.59405	10693	6.59405	13241
6.59804	7124	6.59804	12275	6.59804	11938	6.59804	12884
6.60203	7020	6.60203	14511	6.60203	13961	6.60203	13775
6.60602	6740	6.60602	16427	6.60602	15994	6.60602	14793
6.61	6666	6.61	18193	6.61	17980	6.61	16423
6.61399	6469	6.61399	19851	6.61399	19535	6.61399	17277
6.61798	6226	6.61798	20109	6.61798	20348	6.61798	18361
6.62197	6074	6.62197	19960	6.62197	20512	6.62197	18426
6.62596	5970	6.62596	17942	6.62596	19147	6.62596	18076
6.62995	5873	6.62995	15443	6.62995	16514	6.62995	17110
6.63393	5728	6.63393	11828	6.63393	13230	6.63393	15529
6.63792	5694	6.63792	8786	6.63792	10056	6.63792	13947
6.64191	5496	6.64191	7021	6.64191	7995	6.64191	12596
6.6459	5450	6.6459	6319	6.6459	7027	6.6459	10673
6.64989	5371	6.64989	5775	6.64989	6377	6.64989	9235
6.65388	5316	6.65388	5643	6.65388	5999	6.65388	7999
6.65786	5143	6.65786	5588	6.65786	5839	6.65786	7249
6.66185	4949	6.66185	5476	6.66185	5676	6.66185	6499
6.66584	4946	6.66584	5373	6.66584	5574	6.66584	5911
6.66983	5051	6.66983	5342	6.66983	5637	6.66983	5700
6.67382	4843	6.67382	5343	6.67382	5497	6.67382	5637
6.67781	4780	6.67781	5205	6.67781	5466	6.67781	5622
6.68179	4781	6.68179	5149	6.68179	5212	6.68179	5294
6.68578	4731	6.68578	5196	6.68578	5307	6.68578	5194
6.68977	4675	6.68977	5110	6.68977	5363	6.68977	5120
6.69376	4664	6.69376	5130	6.69376	5340	6.69376	5244
6.69775	4594	6.69775	5072	6.69775	5287	6.69775	5134
6.70174	4462	6.70174	4970	6.70174	5282	6.70174	4954
6.70572	4322	6.70572	5104	6.70572	5193	6.70572	4925
6.70971	4356	6.70971	4953	6.70971	5003	6.70971	4866
6.7137	4415	6.7137	4914	6.7137	5112	6.7137	4888
6.71769	4249	6.71769	4947	6.71769	5072	6.71769	4890
6.72168	4228	6.72168	4978	6.72168	5125	6.72168	4799
6.72567	4168	6.72567	4898	6.72567	5100	6.72567	4838
6.72965	4060	6.72965	4880	6.72965	4989	6.72965	4999
6.73364	4032	6.73364	4908	6.73364	5100	6.73364	4848
6.73763	4038	6.73763	4778	6.73763	4924	6.73763	4865
6.74162	4072	6.74162	4890	6.74162	5118	6.74162	4702
6.74561	3989	6.74561	4682	6.74561	5054	6.74561	4863
6.7496	4011	6.7496	4789	6.7496	5098	6.7496	4838
6.75359	3907	6.75359	4731	6.75359	5029	6.75359	4812
6.75757	3850	6.75757	4712	6.75757	4886	6.75757	4675
6.76156	3928	6.76156	4749	6.76156	4913	6.76156	4966
6.76555	3846	6.76555	4825	6.76555	5207	6.76555	4766
6.76954	3879	6.76954	4725	6.76954	4917	6.76954	4710
6.77353	3760	6.77353	4671	6.77353	4917	6.77353	4814
6.77752	3782	6.77752	4706	6.77752	4999	6.77752	4960
6.78151	3723	6.78151	4731	6.78151	4940	6.78151	4636
6.78549	3722	6.78549	4758	6.78549	5010	6.78549	4822
6.78948	3971	6.78948	4826	6.78948	5085	6.78948	4852
6.79347	3734	6.79347	4639	6.79347	5092	6.79347	4863
6.79746	3562	6.79746	4829	6.79746	5235	6.79746	4856
6.80145	3723	6.80145	5056	6.80145	5342	6.80145	4987
6.80544	3666	6.80544	4884	6.80544	5271	6.80544	5104
6.80943	3701	6.80943	5034	6.80943	5406	6.80943	4976
6.81341	3687	6.81341	4928	6.81341	5430	6.81341	5084
6.8174	3536	6.8174	4984	6.8174	5352	6.8174	5214
6.82139	3582	6.82139	4787	6.82139	5442	6.82139	5266
6.82538	3611	6.82538	4938	6.82538	5530	6.82538	5204
6.82937	3671	6.82937	4824	6.82937	5448	6.82937	5338
6.83336	3527	6.83336	4727	6.83336	5393	6.83336	5343
6.83735	3677	6.83735	4862	6.83735	5539	6.83735	5382
6.84133	3414	6.84133	4908	6.84133	5582	6.84133	5343
6.84532	3451	6.84532	4850	6.84532	5330	6.84532	5242
6.84931	3474	6.84931	4953	6.84931	5468	6.84931	5535
6.8533	3562	6.8533	5042	6.8533	5523	6.8533	5475
6.85729	3525	6.85729	4956	6.85729	5644	6.85729	5824
6.86128	3457	6.86128	5280	6.86128	5676	6.86128	6068
6.86527	3347	6.86527	5427	6.86527	6138	6.86527	6480
6.86925	3372	6.86925	5920	6.86925	6570	6.86925	7485
6.87324	3371	6.87324	6541	6.87324	7473	6.87324	8537
6.87723	3371	6.87723	7986	6.87723	8896	6.87723	10074
6.88122	3344	6.88122	10220	6.88122	11131	6.88122	11787
6.88521	3305	6.88521	12923	6.88521	14241	6.88521	14097
6.8892	3322	6.8892	15388	6.8892	17535	6.8892	16571
6.89319	3250	6.89319	17573	6.89319	20182	6.89319	18746
6.89717	3149	6.89717	19942	6.89717	22847	6.89717	21102
6.90116	3167	6.90116	21154	6.90116	24403	6.90116	22159
6.90515	3178	6.90515	21353	6.90515	24742	6.90515	22569
6.90914	3157	6.90914	20217	6.90914	23402	6.90914	22114
6.91313	3020	6.91313	17327	6.91313	20483	6.91313	20981
6.91712	3198	6.91712	13497	6.91712	16569	6.91712	18885
6.92111	3084	6.92111	9653	6.92111	12219	6.92111	16662
6.92509	3098	6.92509	7084	6.92509	9082	6.92509	14155
6.92908	3108	6.92908	5741	6.92908	7254	6.92908	11872
6.93307	3164	6.93307	5170	6.93307	6492	6.93307	10294
6.93706	3084	6.93706	4944	6.93706	5984	6.93706	8418
6.94105	3057	6.94105	4875	6.94105	5621	6.94105	7321
6.94504	3134	6.94504	4840	6.94504	5482	6.94504	6457
6.94903	3126	6.94903	4641	6.94903	5361	6.94903	6009
6.95302	3048	6.95302	4578	6.95302	5239	6.95302	5668
6.957	3098	6.957	4564	6.957	5201	6.957	5431
6.96099	2966	6.96099	4584	6.96099	5160	6.96099	5223
6.96498	2973	6.96498	4573	6.96498	5041	6.96498	5065
6.96897	3039	6.96897	4513	6.96897	4944	6.96897	5028
6.97296	3055	6.97296	4511	6.97296	4915	6.97296	5098
6.97695	2952	6.97695	4480	6.97695	4926	6.97695	4934
6.98094	3028	6.98094	4355	6.98094	4911	6.98094	4934
6.98493	3023	6.98493	4643	6.98493	5017	6.98493	4983
6.98891	3089	6.98891	4517	6.98891	4946	6.98891	4817
6.9929	2843	6.9929	4424	6.9929	4868	6.9929	4966
6.99689	3003	6.99689	4449	6.99689	4963	6.99689	4825
7.00088	2861	7.00088	4474	7.00088	5048	7.00088	4921
7.00487	2880	7.00487	4615	7.00487	4909	7.00487	4965
7.00886	2850	7.00886	4655	7.00886	5063	7.00886	4936
7.01285	2931	7.01285	4498	7.01285	4914	7.01285	4948
7.01683	2904	7.01683	4850	7.01683	5178	7.01683	4998
7.02082	2852	7.02082	4958	7.02082	5211	7.02082	5116
7.02481	2977	7.02481	5014	7.02481	5412	7.02481	5395
7.0288	3008	7.0288	5593	7.0288	5868	7.0288	5590
7.03279	2908	7.03279	6540	7.03279	6427	7.03279	6198
7.03678	2879	7.03678	8364	7.03678	7990	7.03678	7189
7.04077	2835	7.04077	10499	7.04077	9366	7.04077	8484
7.04476	2836	7.04476	13350	7.04476	12104	7.04476	10996
7.04874	3027	7.04874	15948	7.04874	14548	7.04874	13927
7.05273	2965	7.05273	19029	7.05273	16910	7.05273	17987
7.05672	2916	7.05672	21567	7.05672	19162	7.05672	20968
7.06071	2929	7.06071	24051	7.06071	21686	7.06071	24122
7.0647	2933	7.0647	25554	7.0647	23147	7.0647	27189
7.06869	2837	7.06869	25181	7.06869	24275	7.06869	29120
7.07268	2815	7.07268	23107	7.07268	23185	7.07268	28941
7.07667	2772	7.07667	20295	7.07667	21081	7.07667	27605
7.08065	2831	7.08065	18195	7.08065	19422	7.08065	25184
7.08464	2850	7.08464	16950	7.08464	18281	7.08464	21955
7.08863	2799	7.08863	14884	7.08863	17220	7.08863	18824
7.09262	2824	7.09262	12863	7.09262	15549	7.09262	17248
7.09661	2833	7.09661	10763	7.09661	13936	7.09661	16039
7.1006	2815	7.1006	8629	7.1006	12121	7.1006	15227
7.10459	2814	7.10459	7900	7.10459	10530	7.10459	14503
7.10858	2835	7.10858	7463	7.10858	9757	7.10858	13725
7.11257	2738	7.11257	7348	7.11257	9091	7.11257	12781
7.11655	2794	7.11655	7000	7.11655	8402	7.11655	11613
7.12054	2682	7.12054	6460	7.12054	7695	7.12054	10318
7.12453	2812	7.12453	5755	7.12453	6750	7.12453	8819
7.12852	2741	7.12852	5187	7.12852	6041	7.12852	7435
7.13251	2809	7.13251	4757	7.13251	5477	7.13251	6383
7.1365	2750	7.1365	4537	7.1365	5219	7.1365	5656
7.14049	2683	7.14049	4415	7.14049	5093	7.14049	5338
7.14448	2773	7.14448	4549	7.14448	4966	7.14448	5131
7.14846	2817	7.14846	4414	7.14846	4922	7.14846	4930
7.15245	2759	7.15245	4363	7.15245	4772	7.15245	5061
7.15644	2713	7.15644	4309	7.15644	4912	7.15644	4755
7.16043	2712	7.16043	4270	7.16043	4828	7.16043	4725
7.16442	2702	7.16442	4405	7.16442	4885	7.16442	4731
7.16841	2731	7.16841	4336	7.16841	4852	7.16841	4564
7.1724	2867	7.1724	4223	7.1724	4717	7.1724	4701
7.17639	2764	7.17639	4263	7.17639	4720	7.17639	4589
7.18037	2721	7.18037	4152	7.18037	4630	7.18037	4476
7.18436	2709	7.18436	4258	7.18436	4652	7.18436	4619
7.18835	2757	7.18835	4304	7.18835	4664	7.18835	4550
7.19234	2734	7.19234	4262	7.19234	4661	7.19234	4587
7.19633	2689	7.19633	4179	7.19633	4732	7.19633	4574
7.20032	2815	7.20032	4319	7.20032	4541	7.20032	4634
7.20431	2771	7.20431	4360	7.20431	4690	7.20431	4655
7.2083	2615	7.2083	4185	7.2083	4478	7.2083	4285
7.21228	2772	7.21228	4263	7.21228	4608	7.21228	4483
7.21627	2761	7.21627	4181	7.21627	4799	7.21627	4620
7.22026	2662	7.22026	4378	7.22026	4787	7.22026	4455
7.22425	2686	7.22425	4150	7.22425	4669	7.22425	4338
7.22824	2628	7.22824	4110	7.22824	4680	7.22824	4389
7.23223	2692	7.23223	4177	7.23223	4684	7.23223	4375
7.23622	2652	7.23622	4145	7.23622	4605	7.23622	4542
7.24021	2578	7.24021	3993	7.24021	4520	7.24021	4553
7.2442	2726	7.2442	4255	7.2442	4760	7.2442	4465
7.24818	2680	7.24818	4048	7.24818	4485	7.24818	4431
7.25217	2673	7.25217	4258	7.25217	4425	7.25217	4387
7.25616	2694	7.25616	4162	7.25616	4531	7.25616	4328
7.26015	2716	7.26015	4196	7.26015	4746	7.26015	4364
7.26414	2598	7.26414	4151	7.26414	4734	7.26414	4528
7.26813	2744	7.26813	4137	7.26813	4734	7.26813	4492
7.27212	2669	7.27212	4214	7.27212	4703	7.27212	4399
7.27611	2733	7.27611	4072	7.27611	4757	7.27611	4472
7.28009	2699	7.28009	4264	7.28009	4716	7.28009	4524
7.28408	2715	7.28408	4326	7.28408	4881	7.28408	4604
7.28807	2631	7.28807	4169	7.28807	4653	7.28807	4580
7.29206	2667	7.29206	4241	7.29206	4726	7.29206	4556
7.29605	2651	7.29605	4338	7.29605	4766	7.29605	4616
7.30004	2712	7.30004	4231	7.30004	4655	7.30004	4649
7.30403	2763	7.30403	4440	7.30403	4920	7.30403	4891
7.30802	2683	7.30802	4561	7.30802	5025	7.30802	5000
7.312	2658	7.312	5035	7.312	5476	7.312	5277
7.31599	2559	7.31599	5531	7.31599	5900	7.31599	5784
7.31998	2525	7.31998	5878	7.31998	6400	7.31998	6541
7.32397	2611	7.32397	6535	7.32397	7203	7.32397	7192
7.32796	2553	7.32796	7507	7.32796	7938	7.32796	8140
7.33195	2648	7.33195	8562	7.33195	8824	7.33195	8829
7.33594	2659	7.33594	9030	7.33594	9664	7.33594	9374
7.33993	2520	7.33993	9351	7.33993	10491	7.33993	10225
7.34392	2701	7.34392	9421	7.34392	10518	7.34392	10710
7.3479	2679	7.3479	9345	7.3479	10439	7.3479	10623
7.35189	2592	7.35189	8764	7.35189	10212	7.35189	10742
7.35588	2551	7.35588	8066	7.35588	9457	7.35588	10381
7.35987	2520	7.35987	7034	7.35987	8604	7.35987	10016
7.36386	2633	7.36386	6080	7.36386	7630	7.36386	9376
7.36785	2614	7.36785	5101	7.36785	6584	7.36785	8760
7.37184	2607	7.37184	4704	7.37184	5834	7.37184	8058
7.37583	2582	7.37583	4443	7.37583	5271	7.37583	7658
7.37981	2493	7.37981	4299	7.37981	5049	7.37981	6900
7.3838	2672	7.3838	4267	7.3838	4798	7.3838	6373
7.38779	2646	7.38779	4271	7.38779	4872	7.38779	6096
7.39178	2596	7.39178	4215	7.39178	4746	7.39178	5583
7.39577	2554	7.39577	4233	7.39577	4703	7.39577	5187
7.39976	2690	7.39976	4303	7.39976	4704	7.39976	4942
7.40375	2711	7.40375	4258	7.40375	4675	7.40375	4825
7.40774	2693	7.40774	4121	7.40774	4617	7.40774	4557
7.41172	2590	7.41172	4130	7.41172	4645	7.41172	4597
7.41571	2640	7.41571	4027	7.41571	4693	7.41571	4471
7.4197	2567	7.4197	4161	7.4197	4685	7.4197	4437
7.42369	2583	7.42369	4092	7.42369	4624	7.42369	4570
7.42768	2595	7.42768	4172	7.42768	4560	7.42768	4467
7.43167	2558	7.43167	4079	7.43167	4637	7.43167	4370
7.43566	2598	7.43566	4100	7.43566	4558	7.43566	4389
7.43965	2639	7.43965	4095	7.43965	4515	7.43965	4472
7.44363	2584	7.44363	4132	7.44363	4560	7.44363	4311
7.44762	2697	7.44762	4093	7.44762	4526	7.44762	4324
7.45161	2560	7.45161	4096	7.45161	4475	7.45161	4300
7.4556	2511	7.4556	4138	7.4556	4361	7.4556	4231
7.45959	2539	7.45959	4138	7.45959	4438	7.45959	4245
7.46358	2536	7.46358	4136	7.46358	4493	7.46358	4297
7.46757	2434	7.46757	4104	7.46757	4547	7.46757	4332
7.47156	2584	7.47156	4077	7.47156	4570	7.47156	4293
7.47554	2550	7.47554	4110	7.47554	4673	7.47554	4289
7.47953	2587	7.47953	3996	7.47953	4562	7.47953	4336
7.48352	2618	7.48352	4044	7.48352	4661	7.48352	4305
7.48751	2491	7.48751	4082	7.48751	4535	7.48751	4165
7.4915	2598	7.4915	4158	7.4915	4709	7.4915	4297
7.49549	2585	7.49549	4031	7.49549	4575	7.49549	4112
7.49948	2499	7.49948	4189	7.49948	4534	7.49948	4291
7.50347	2583	7.50347	4107	7.50347	4522	7.50347	4219
7.50745	2602	7.50745	4131	7.50745	4680	7.50745	4129
7.51144	2608	7.51144	4062	7.51144	4494	7.51144	4343
7.51543	2569	7.51543	4049	7.51543	4499	7.51543	4384
7.51942	2544	7.51942	3922	7.51942	4532	7.51942	4139
7.52341	2451	7.52341	4004	7.52341	4608	7.52341	4206
7.5274	2506	7.5274	4082	7.5274	4395	7.5274	4131
7.53139	2670	7.53139	4201	7.53139	4499	7.53139	4244
7.53538	2597	7.53538	4006	7.53538	4422	7.53538	4285
7.53936	2494	7.53936	4130	7.53936	4511	7.53936	4296
7.54335	2572	7.54335	4189	7.54335	4444	7.54335	4335
7.54734	2493	7.54734	4073	7.54734	4496	7.54734	4128
7.55133	2509	7.55133	4129	7.55133	4443	7.55133	4337
7.55532	2575	7.55532	4093	7.55532	4385	7.55532	4425
7.55931	2409	7.55931	4114	7.55931	4436	7.55931	4315
7.5633	2493	7.5633	4033	7.5633	4556	7.5633	4315
7.56729	2517	7.56729	4184	7.56729	4485	7.56729	4239
7.57127	2554	7.57127	4154	7.57127	4379	7.57127	4327
7.57526	2500	7.57526	4140	7.57526	4549	7.57526	4393
7.57925	2534	7.57925	4164	7.57925	4493	7.57925	4385
7.58324	2508	7.58324	4038	7.58324	4593	7.58324	4389
7.58723	2495	7.58723	4133	7.58723	4551	7.58723	4229
7.59122	2507	7.59122	4056	7.59122	4585	7.59122	4367
7.59521	2549	7.59521	4113	7.59521	4404	7.59521	4297
7.59919	2536	7.59919	4117	7.59919	4508	7.59919	4340
7.60318	2589	7.60318	4091	7.60318	4466	7.60318	4323
7.60717	2582	7.60717	4008	7.60717	4552	7.60717	4331
7.61116	2577	7.61116	4053	7.61116	4569	7.61116	4160
7.61515	2581	7.61515	4194	7.61515	4399	7.61515	4442
7.61914	2637	7.61914	4177	7.61914	4707	7.61914	4348
7.62313	2540	7.62313	4096	7.62313	4564	7.62313	4338
7.62712	2508	7.62712	4101	7.62712	4690	7.62712	4452
7.6311	2551	7.6311	4052	7.6311	4679	7.6311	4618
7.63509	2548	7.63509	4214	7.63509	4735	7.63509	4653
7.63908	2571	7.63908	4336	7.63908	4903	7.63908	4905
7.64307	2594	7.64307	4431	7.64307	5370	7.64307	5217
7.64706	2553	7.64706	4789	7.64706	5966	7.64706	5900
7.65105	2504	7.65105	5232	7.65105	6507	7.65105	6406
7.65504	2597	7.65504	5683	7.65504	7198	7.65504	7012
7.65902	2512	7.65902	6147	7.65902	7855	7.65902	7612
7.66301	2520	7.66301	6632	7.66301	8454	7.66301	8333
7.667	2593	7.667	6988	7.667	8615	7.667	8720
7.67099	2551	7.67099	7024	7.67099	8891	7.67099	9074
7.67498	2525	7.67498	7202	7.67498	8453	7.67498	9195
7.67897	2492	7.67897	6882	7.67897	7942	7.67897	8682
7.68296	2577	7.68296	6360	7.68296	6893	7.68296	7957
7.68694	2476	7.68694	5577	7.68694	6291	7.68694	7139
7.69093	2527	7.69093	4937	7.69093	5555	7.69093	6319
7.69492	2508	7.69492	4501	7.69492	4997	7.69492	5684
7.69891	2434	7.69891	4294	7.69891	4854	7.69891	5286
7.7029	2473	7.7029	4191	7.7029	4617	7.7029	4905
7.70689	2531	7.70689	4259	7.70689	4659	7.70689	4709
7.71088	2583	7.71088	4227	7.71088	4755	7.71088	4576
7.71486	2517	7.71486	4184	7.71486	4758	7.71486	4537
7.71885	2542	7.71885	4167	7.71885	4648	7.71885	4534
7.72284	2576	7.72284	4104	7.72284	4613	7.72284	4359
7.72683	2525	7.72683	4272	7.72683	4521	7.72683	4371
7.73082	2501	7.73082	4126	7.73082	4661	7.73082	4438
7.73481	2515	7.73481	4082	7.73481	4640	7.73481	4313
7.7388	2576	7.7388	4048	7.7388	4504	7.7388	4256
7.74278	2564	7.74278	4101	7.74278	4639	7.74278	4284
7.74677	2540	7.74677	4156	7.74677	4495	7.74677	4377
7.75076	2618	7.75076	4253	7.75076	4571	7.75076	4413
7.75475	2636	7.75475	4217	7.75475	4594	7.75475	4531
7.75874	2508	7.75874	4133	7.75874	4650	7.75874	4307
7.76273	2565	7.76273	4103	7.76273	4626	7.76273	4544
7.76672	2538	7.76672	4182	7.76672	4601	7.76672	4532
7.7707	2480	7.7707	4258	7.7707	4593	7.7707	4364
7.77469	2469	7.77469	4262	7.77469	4650	7.77469	4564
7.77868	2574	7.77868	4265	7.77868	4788	7.77868	4513
7.78267	2488	7.78267	4202	7.78267	4732	7.78267	4575
7.78666	2539	7.78666	4115	7.78666	4605	7.78666	4595
7.79065	2546	7.79065	4317	7.79065	4628	7.79065	4572
7.79463	2593	7.79463	4270	7.79463	4696	7.79463	4546
7.79862	2596	7.79862	4281	7.79862	4840	7.79862	4863
7.80261	2530	7.80261	4255	7.80261	5269	7.80261	4958
7.8066	2534	7.8066	4597	7.8066	5321	7.8066	5504
7.81059	2535	7.81059	4771	7.81059	6005	7.81059	6362
7.81458	2410	7.81458	5383	7.81458	7107	7.81458	7531
7.81857	2571	7.81857	6442	7.81857	8378	7.81857	8907
7.82255	2491	7.82255	7856	7.82255	9768	7.82255	10215
7.82654	2552	7.82654	9151	7.82654	10439	7.82654	11663
7.83053	2558	7.83053	10329	7.83053	11662	7.83053	12722
7.83452	2527	7.83452	11251	7.83452	12141	7.83452	13295
7.83851	2413	7.83851	12152	7.83851	12051	7.83851	13321
7.8425	2532	7.8425	12380	7.8425	11579	7.8425	12528
7.84648	2470	7.84648	12069	7.84648	10149	7.84648	11295
7.85047	2435	7.85047	10878	7.85047	8605	7.85047	9399
7.85446	2422	7.85446	9078	7.85446	6939	7.85446	7720
7.85845	2590	7.85845	6993	7.85845	5874	7.85845	6367
7.86244	2347	7.86244	5775	7.86244	5498	7.86244	5576
7.86643	2449	7.86643	4998	7.86643	5223	7.86643	5335
7.87041	2491	7.87041	4769	7.87041	5158	7.87041	5055
7.8744	2572	7.8744	4770	7.8744	5361	7.8744	5178
7.87839	2406	7.87839	4922	7.87839	5515	7.87839	5328
7.88238	2525	7.88238	5360	7.88238	5903	7.88238	5598
7.88637	2501	7.88637	6288	7.88637	6872	7.88637	6218
7.89036	2484	7.89036	7554	7.89036	8208	7.89036	7458
7.89434	2558	7.89434	9321	7.89434	10153	7.89434	8862
7.89833	2483	7.89833	11269	7.89833	12211	7.89833	10643
7.90232	2465	7.90232	13018	7.90232	13969	7.90232	12463
7.90631	2552	7.90631	14404	7.90631	15659	7.90631	14215
7.9103	2533	7.9103	15185	7.9103	16812	7.9103	15519
7.91429	2424	7.91429	15656	7.91429	17556	7.91429	16347
7.91827	2560	7.91827	14981	7.91827	16930	7.91827	16593
7.92226	2490	7.92226	13506	7.92226	14916	7.92226	15800
7.92625	2512	7.92625	10816	7.92625	12443	7.92625	14022
7.93024	2472	7.93024	8178	7.93024	9430	7.93024	11526
7.93423	2532	7.93423	6191	7.93423	7383	7.93423	9316
7.93822	2515	7.93822	5031	7.93822	5904	7.93822	7212
7.9422	2504	7.9422	4633	7.9422	5426	7.9422	5923
7.94619	2416	7.94619	4462	7.94619	5211	7.94619	5358
7.95018	2396	7.95018	4228	7.95018	4987	7.95018	5095
7.95417	2520	7.95417	4272	7.95417	4822	7.95417	4877
7.95816	2375	7.95816	4266	7.95816	4800	7.95816	4700
7.96215	2481	7.96215	4111	7.96215	4836	7.96215	4518
7.96613	2452	7.96613	4239	7.96613	4704	7.96613	4489
7.97012	2514	7.97012	4153	7.97012	4621	7.97012	4404
7.97411	2442	7.97411	4217	7.97411	4576	7.97411	4544
7.9781	2487	7.9781	4173	7.9781	4767	7.9781	4393
7.98209	2474	7.98209	3992	7.98209	4789	7.98209	4316
7.98607	2529	7.98607	4045	7.98607	4640	7.98607	4387
7.99006	2405	7.99006	4051	7.99006	4775	7.99006	4347
7.99405	2542	7.99405	4082	7.99405	4600	7.99405	4450
7.99804	2468	7.99804	4083	7.99804	4604	7.99804	4328
8.00203	2481	8.00203	4159	8.00203	4769	8.00203	4295
8.00601	2485	8.00601	4050	8.00601	4701	8.00601	4433
8.01	2495	8.01	4131	8.01	4485	8.01	4448
8.01399	2489	8.01399	4054	8.01399	4503	8.01399	4349
8.01798	2540	8.01798	4093	8.01798	4491	8.01798	4349
8.02197	2464	8.02197	4135	8.02197	4515	8.02197	4342
8.02596	2491	8.02596	4095	8.02596	4526	8.02596	4331
8.02994	2415	8.02994	4067	8.02994	4562	8.02994	4377
8.03393	2422	8.03393	4029	8.03393	4658	8.03393	4362
8.03792	2522	8.03792	4052	8.03792	4639	8.03792	4419
8.04191	2597	8.04191	4056	8.04191	4699	8.04191	4288
8.0459	2373	8.0459	4220	8.0459	4709	8.0459	4408
8.04988	2502	8.04988	4198	8.04988	4655	8.04988	4518
8.05387	2459	8.05387	4190	8.05387	4762	8.05387	4573
8.05786	2408	8.05786	4072	8.05786	4766	8.05786	4803
8.06185	2571	8.06185	4318	8.06185	5046	8.06185	5079
8.06584	2461	8.06584	4497	8.06584	5374	8.06584	5401
8.06982	2387	8.06982	4638	8.06982	5553	8.06982	5542
8.07381	2450	8.07381	4835	8.07381	5626	8.07381	5775
8.0778	2403	8.0778	4966	8.0778	5926	8.0778	5968
8.08179	2532	8.08179	5018	8.08179	6066	8.08179	6182
8.08578	2500	8.08578	5082	8.08578	5947	8.08578	6183
8.08976	2431	8.08976	4943	8.08976	5830	8.08976	5919
8.09375	2392	8.09375	5116	8.09375	5530	8.09375	5632
8.09774	2402	8.09774	4910	8.09774	5351	8.09774	5188
8.10173	2522	8.10173	4728	8.10173	5064	8.10173	4920
8.10572	2460	8.10572	4514	8.10572	4791	8.10572	4729
8.1097	2496	8.1097	4303	8.1097	4735	8.1097	4449
8.11369	2518	8.11369	4080	8.11369	4589	8.11369	4508
8.11768	2472	8.11768	4131	8.11768	4538	8.11768	4441
8.12167	2455	8.12167	4110	8.12167	4630	8.12167	4470
8.12566	2420	8.12566	4092	8.12566	4519	8.12566	4358
8.12964	2509	8.12964	4207	8.12964	4448	8.12964	4426
8.13363	2484	8.13363	4188	8.13363	4537	8.13363	4464
8.13762	2391	8.13762	4200	8.13762	4509	8.13762	4395
8.14161	2433	8.14161	4152	8.14161	4631	8.14161	4374
8.14559	2444	8.14559	4196	8.14559	4589	8.14559	4405
8.14958	2573	8.14958	4236	8.14958	4747	8.14958	4491
8.15357	2339	8.15357	3969	8.15357	4493	8.15357	4190
8.15756	2496	8.15756	4176	8.15756	4399	8.15756	4380
8.16155	2445	8.16155	4021	8.16155	4554	8.16155	4227
8.16553	2415	8.16553	4118	8.16553	4519	8.16553	4328
8.16952	2452	8.16952	4112	8.16952	4644	8.16952	4310
8.17351	2431	8.17351	4103	8.17351	4584	8.17351	4445
8.1775	2431	8.1775	3898	8.1775	4461	8.1775	4208
8.18149	2479	8.18149	4213	8.18149	4648	8.18149	4185
8.18547	2414	8.18547	4118	8.18547	4529	8.18547	4366
8.18946	2432	8.18946	4202	8.18946	4513	8.18946	4229
8.19345	2438	8.19345	4128	8.19345	4541	8.19345	4399
8.19744	2473	8.19744	4071	8.19744	4484	8.19744	4262
8.20142	2484	8.20142	4071	8.20142	4542	8.20142	4355
8.20541	2409	8.20541	4173	8.20541	4548	8.20541	4256
8.2094	2425	8.2094	4080	8.2094	4543	8.2094	4295
8.21339	2385	8.21339	4066	8.21339	4502	8.21339	4277
8.21737	2490	8.21737	4065	8.21737	4493	8.21737	4280
8.22136	2398	8.22136	4034	8.22136	4516	8.22136	4324
8.22535	2442	8.22535	4191	8.22535	4662	8.22535	4282
8.22934	2460	8.22934	4083	8.22934	4537	8.22934	4282
8.23333	2402	8.23333	4056	8.23333	4492	8.23333	4269
8.23731	2409	8.23731	4099	8.23731	4626	8.23731	4246
8.2413	2430	8.2413	4053	8.2413	4601	8.2413	4329
8.24529	2474	8.24529	4089	8.24529	4658	8.24529	4428
8.24928	2518	8.24928	4200	8.24928	4552	8.24928	4262
8.25326	2437	8.25326	4128	8.25326	4574	8.25326	4293
8.25725	2399	8.25725	4106	8.25725	4530	8.25725	4250
8.26124	2376	8.26124	4273	8.26124	4383	8.26124	4462
8.26523	2590	8.26523	4053	8.26523	4632	8.26523	4250
8.26921	2480	8.26921	4064	8.26921	4618	8.26921	4258
8.2732	2471	8.2732	4206	8.2732	4448	8.2732	4365
8.27719	2517	8.27719	4192	8.27719	4493	8.27719	4328
8.28118	2537	8.28118	4067	8.28118	4489	8.28118	4247
8.28516	2425	8.28516	4146	8.28516	4585	8.28516	4313
8.28915	2410	8.28915	4180	8.28915	4517	8.28915	4357
8.29314	2474	8.29314	4194	8.29314	4645	8.29314	4336
8.29713	2445	8.29713	4177	8.29713	4605	8.29713	4410
8.30111	2512	8.30111	4222	8.30111	4416	8.30111	4371
8.3051	2415	8.3051	4130	8.3051	4400	8.3051	4250
8.30909	2519	8.30909	4355	8.30909	4676	8.30909	4436
8.31308	2491	8.31308	4292	8.31308	4657	8.31308	4345
8.31706	2440	8.31706	4256	8.31706	4476	8.31706	4409
8.32105	2463	8.32105	4319	8.32105	4588	8.32105	4415
8.32504	2431	8.32504	4392	8.32504	4567	8.32504	4517
8.32903	2494	8.32903	4131	8.32903	4608	8.32903	4419
8.33301	2359	8.33301	4208	8.33301	4583	8.33301	4322
8.337	2435	8.337	4166	8.337	4697	8.337	4427
8.34099	2433	8.34099	4049	8.34099	4524	8.34099	4328
8.34498	2530	8.34498	4066	8.34498	4683	8.34498	4530
8.34896	2426	8.34896	4084	8.34896	4786	8.34896	4610
8.35295	2476	8.35295	4181	8.35295	4747	8.35295	4790
8.35694	2369	8.35694	4150	8.35694	4880	8.35694	4759
8.36093	2448	8.36093	4103	8.36093	4839	8.36093	4866
8.36491	2414	8.36491	4171	8.36491	4814	8.36491	4988
8.3689	2349	8.3689	4152	8.3689	5020	8.3689	5013
8.37289	2366	8.37289	4119	8.37289	5114	8.37289	5082
8.37687	2366	8.37687	4216	8.37687	4989	8.37687	5209
8.38086	2448	8.38086	4167	8.38086	4802	8.38086	4931
8.38485	2446	8.38485	4090	8.38485	4836	8.38485	4795
8.38884	2312	8.38884	4027	8.38884	4704	8.38884	4640
8.39282	2386	8.39282	4135	8.39282	4706	8.39282	4585
8.39681	2437	8.39681	4162	8.39681	4597	8.39681	4538
8.4008	2433	8.4008	4095	8.4008	4650	8.4008	4441
8.40479	2470	8.40479	4108	8.40479	4628	8.40479	4333
8.40877	2495	8.40877	4117	8.40877	4695	8.40877	4386
8.41276	2479	8.41276	4086	8.41276	4649	8.41276	4332
8.41675	2410	8.41675	4090	8.41675	4593	8.41675	4303
8.42073	2436	8.42073	4111	8.42073	4630	8.42073	4401
8.42472	2431	8.42472	4129	8.42472	4738	8.42472	4425
8.42871	2375	8.42871	4241	8.42871	4546	8.42871	4457
8.4327	2353	8.4327	4212	8.4327	4724	8.4327	4479
8.43668	2348	8.43668	4130	8.43668	4609	8.43668	4483
8.44067	2422	8.44067	4094	8.44067	4541	8.44067	4454
8.44466	2359	8.44466	4106	8.44466	4520	8.44466	4395
8.44864	2339	8.44864	4289	8.44864	4720	8.44864	4515
8.45263	2420	8.45263	4229	8.45263	4558	8.45263	4481
8.45662	2379	8.45662	4135	8.45662	4611	8.45662	4395
8.46061	2442	8.46061	4171	8.46061	4685	8.46061	4447
8.46459	2381	8.46459	4226	8.46459	4619	8.46459	4525
8.46858	2444	8.46858	4230	8.46858	4779	8.46858	4546
8.47257	2353	8.47257	4160	8.47257	4686	8.47257	4525
8.47655	2341	8.47655	4223	8.47655	4811	8.47655	4426
8.48054	2438	8.48054	4148	8.48054	4809	8.48054	4536
8.48453	2485	8.48453	4247	8.48453	4688	8.48453	4641
8.48851	2449	8.48851	4339	8.48851	4614	8.48851	4675
8.4925	2361	8.4925	4232	8.4925	4728	8.4925	4753
8.49649	2335	8.49649	4284	8.49649	4826	8.49649	4684
8.50048	2432	8.50048	4246	8.50048	4868	8.50048	4671
8.50446	2389	8.50446	4301	8.50446	4965	8.50446	4779
8.50845	2419	8.50845	4401	8.50845	5192	8.50845	4945
8.51244	2352	8.51244	4645	8.51244	5429	8.51244	5274
8.51642	2392	8.51642	4891	8.51642	5610	8.51642	5585
8.52041	2334	8.52041	5349	8.52041	6502	8.52041	6293
8.5244	2399	8.5244	6506	8.5244	7682	8.5244	7431
8.52838	2461	8.52838	7635	8.52838	9234	8.52838	8879
8.53237	2417	8.53237	8738	8.53237	10802	8.53237	10143
8.53636	2459	8.53636	10189	8.53636	12149	8.53636	11794
8.54034	2394	8.54034	11280	8.54034	13240	8.54034	13278
8.54433	2407	8.54433	12009	8.54433	14324	8.54433	14837
8.54832	2394	8.54832	12206	8.54832	14259	8.54832	16033
8.5523	2470	8.5523	11856	8.5523	14165	8.5523	16114
8.55629	2403	8.55629	10832	8.55629	12772	8.55629	15312
8.56028	2374	8.56028	9041	8.56028	10881	8.56028	14227
8.56426	2347	8.56426	7200	8.56426	8509	8.56426	12589
8.56825	2470	8.56825	5761	8.56825	7195	8.56825	10503
8.57224	2439	8.57224	5085	8.57224	6137	8.57224	9005
8.57623	2395	8.57623	4787	8.57623	5852	8.57623	7613
8.58021	2401	8.58021	4710	8.58021	5821	8.58021	6632
8.5842	2320	8.5842	4753	8.5842	5531	8.5842	5977
8.58819	2479	8.58819	4617	8.58819	5492	8.58819	5672
8.59217	2363	8.59217	4526	8.59217	5506	8.59217	5636
8.59616	2313	8.59616	4544	8.59616	5386	8.59616	5604
8.60015	2300	8.60015	4570	8.60015	5526	8.60015	5681
8.60413	2376	8.60413	4703	8.60413	5364	8.60413	5655
8.60812	2323	8.60812	4689	8.60812	5317	8.60812	5540
8.6121	2391	8.6121	4638	8.6121	5288	8.6121	5325
8.61609	2439	8.61609	4595	8.61609	5228	8.61609	5344
8.62008	2370	8.62008	4484	8.62008	5003	8.62008	5019
8.62406	2429	8.62406	4495	8.62406	5008	8.62406	5130
8.62805	2395	8.62805	4444	8.62805	5010	8.62805	5053
8.63204	2384	8.63204	4370	8.63204	4963	8.63204	4917
8.63602	2376	8.63602	4422	8.63602	5021	8.63602	4875
8.64001	2421	8.64001	4537	8.64001	4970	8.64001	5098
8.644	2387	8.644	4500	8.644	5230	8.644	5064
8.64798	2379	8.64798	4650	8.64798	5385	8.64798	5130
8.65197	2283	8.65197	4772	8.65197	5609	8.65197	5351
8.65596	2438	8.65596	4881	8.65596	5535	8.65596	5369
8.65994	2456	8.65994	4866	8.65994	5546	8.65994	5502
8.66393	2427	8.66393	4907	8.66393	5992	8.66393	5567
8.66792	2367	8.66792	5079	8.66792	5963	8.66792	5707
8.6719	2452	8.6719	4959	8.6719	5994	8.6719	5769
8.67589	2328	8.67589	4720	8.67589	5823	8.67589	5407
8.67987	2459	8.67987	4713	8.67987	5582	8.67987	5560
8.68386	2500	8.68386	4530	8.68386	5490	8.68386	5343
8.68785	2334	8.68785	4306	8.68785	5099	8.68785	5224
8.69183	2426	8.69183	4350	8.69183	4973	8.69183	5082
8.69582	2403	8.69582	4266	8.69582	4853	8.69582	4865
8.69981	2342	8.69981	4172	8.69981	4775	8.69981	4653
8.70379	2484	8.70379	4316	8.70379	4756	8.70379	4884
8.70778	2345	8.70778	4233	8.70778	4674	8.70778	4798
8.71177	2427	8.71177	4328	8.71177	4872	8.71177	4791
8.71575	2400	8.71575	4206	8.71575	4728	8.71575	4651
8.71974	2415	8.71974	4254	8.71974	4706	8.71974	4674
8.72372	2319	8.72372	4364	8.72372	4839	8.72372	4824
8.72771	2359	8.72771	4411	8.72771	4759	8.72771	4627
8.7317	2484	8.7317	4484	8.7317	5029	8.7317	4699
8.73568	2371	8.73568	4565	8.73568	4923	8.73568	4788
8.73967	2421	8.73967	4506	8.73967	4956	8.73967	4813
8.74365	2368	8.74365	4686	8.74365	5125	8.74365	5049
8.74764	2367	8.74764	4895	8.74764	5259	8.74764	5115
8.75163	2405	8.75163	4895	8.75163	5305	8.75163	5226
8.75561	2357	8.75561	4904	8.75561	5413	8.75561	5395
8.7596	2378	8.7596	5005	8.7596	5671	8.7596	5514
8.76359	2421	8.76359	4978	8.76359	5742	8.76359	5631
[truncated: 8,803 more rows]

## Sheet: Figure 3a
XANES spectroscopy of commercial MoS2, MoSx/NaZSM-5, and fresh Mo3S4@NaZSM-5.
Commercial MoS2		MoSx/NaZSM-5		Fresh Mo3S4@NaZSM-5
Energy (eV)	Normalized absorption (a.u.)	Energy (eV)	Normalized absorption (a.u.)	Energy (eV)	Normalized absorption (a.u.)
19799.7	0.000276672	19799.7	0.00241	19799.7	0.00302
19804.8	0.000215656	19804.8	0.00242	19804.8	0.00316
19809.1	0.000557637	19809.1	0.00214	19809.1	0.00284
19814.2	0.000494863	19814.2	0.00188	19814.2	0.00205
19819.2	0.00126	19819.2	0.00236	19819.2	0.00219
19824	0.00127	19824	0.00182	19824	0.00225
19829.1	0.000598746	19829.1	0.00122	19829.1	0.000980018
19835.3	0.000988708	19835.3	0.00135	19835.3	0.000807909
19839.4	0.000149457	19839.4	0.00113	19839.4	0.00119
19844	-0.000580192	19844	0.000812001	19844	0.000572139
19849.1	-0.000457727	19849.1	0.000140087	19849.1	0.000770207
19854.3	-1.44825e-05	19854.3	0.000511952	19854.3	0.000452025
19859	0.000164976	19859	0.000387304	19859	0.000486526
19864.3	0.000465211	19864.3	0.000129016	19864.3	-0.000292733
19870.5	0.00108	19870.5	0.000169672	19870.5	0.000138739
19874.3	0.00101	19874.3	0.000577385	19874.3	1.12418e-05
19879.1	0.000339718	19879.1	-0.000191434	19879.1	-0.000408464
19884.2	-0.00105	19884.2	-0.00067283	19884.2	-0.000491472
19889.3	-0.00111	19889.3	-0.000911424	19889.3	-0.000453518
19894	-0.00124	19894	-0.000862724	19894	-0.000481879
19899.3	-0.000745198	19899.3	-0.000638678	19899.3	-0.000924055
19905.5	0.000137546	19905.5	0.000248181	19905.5	0.00034074
19909.4	0.000906464	19909.4	0.00047523	19909.4	0.000113566
19914	0.00169	19914	0.000164525	19914	-4.38293e-05
19919.3	-0.000786427	19919.3	-0.000312174	19919.3	-0.000531151
19924.4	-0.00104	19924.4	-0.000355015	19924.4	-0.000438241
19929	-0.000591702	19929	-0.000210997	19929	0.00015327
19934.3	-0.000333704	19934.3	5.00978e-05	19934.3	0.00030415
19940.6	0.00158	19940.6	0.00128	19940.6	0.00131
19944.4	0.00244	19944.4	0.00229	19944.4	0.00233
19949.1	0.00357	19949.1	0.00355	19949.1	0.00332
19954.2	0.00484	19954.2	0.00472	19954.2	0.00398
19959.3	0.00589	19959.3	0.00634	19959.3	0.00561
19964.1	0.00775	19964.1	0.00873	19964.1	0.00767
19969.3	0.01173	19969.3	0.01269	19969.3	0.01192
19974.5	0.01761	19974.5	0.01765	19974.5	0.01666
19974.5	0.01669	19974.5	0.01768	19974.5	0.01675
19975.3	0.01907	19975.3	0.0183	19975.3	0.01783
19975.6	0.0165	19975.6	0.01851	19975.6	0.01787
19976.1	0.02037	19976.1	0.02028	19976.1	0.01842
19976.7	0.02123	19976.7	0.021	19976.7	0.01892
19976.9	0.0213	19976.9	0.02145	19976.9	0.01909
19977.6	0.02211	19977.6	0.02229	19977.6	0.02025
19978.1	0.02231	19978.1	0.02281	19978.1	0.02115
19978.6	0.02334	19978.6	0.02366	19978.6	0.0221
19979.1	0.02554	19979.1	0.02464	19979.1	0.02308
19979.7	0.02816	19979.7	0.02652	19979.7	0.02437
19979.9	0.02926	19979.9	0.02712	19979.9	0.02467
19980.6	0.03066	19980.6	0.02895	19980.6	0.02605
19981	0.03156	19981	0.03017	19981	0.02704
19981.5	0.03253	19981.5	0.03167	19981.5	0.02846
19982	0.03457	19982	0.03318	19982	0.03055
19982.6	0.03722	19982.6	0.03569	19982.6	0.03292
19983	0.04045	19983	0.03724	19983	0.03482
19983.4	0.04239	19983.4	0.03987	19983.4	0.03644
19984	0.04659	19984	0.04357	19984	0.03937
19984.5	0.0502	19984.5	0.04739	19984.5	0.04305
19985	0.05272	19985	0.05111	19985	0.04587
19985.4	0.05631	19985.4	0.05525	19985.4	0.04939
19986.1	0.06135	19986.1	0.06141	19986.1	0.05553
19986.5	0.06693	19986.5	0.06586	19986.5	0.05976
19987.1	0.07555	19987.1	0.0738	19987.1	0.068
19987.4	0.08155	19987.4	0.07989	19987.4	0.07277
19988	0.08962	19988	0.08835	19988	0.08153
19988.5	0.09701	19988.5	0.09705	19988.5	0.09031
19989	0.10608	19989	0.10582	19989	0.09918
19989.6	0.11589	19989.6	0.11699	19989.6	0.11277
19990	0.12295	19990	0.12456	19990	0.1186
19990.7	0.13842	19990.7	0.14032	19990.7	0.13729
19991	0.1461	19991	0.14737	19991	0.14289
19991.6	0.16291	19991.6	0.1639	19991.6	0.15828
19992	0.17199	19992	0.1735	19992	0.17004
19992.7	0.19537	19992.7	0.1967	19992.7	0.1847
19992.8	0.19562	19992.8	0.19906	19992.8	0.18737
19993.5	0.22425	19993.5	0.22771	19993.5	0.21307
19993.9	0.23539	19993.9	0.24075	19993.9	0.22401
19994.7	0.26766	19994.7	0.27179	19994.7	0.24917
19995	0.28309	19995	0.28529	19995	0.26095
19995.7	0.31266	19995.7	0.32145	19995.7	0.28818
19995.9	0.32561	19995.9	0.33109	19995.9	0.29587
19996.5	0.35989	19996.5	0.36444	19996.5	0.32608
19997	0.38507	19997	0.38708	19997	0.34555
19997.6	0.41993	19997.6	0.4314	19997.6	0.37936
19997.9	0.44641	19997.9	0.45193	19997.9	0.39611
19998.4	0.47828	19998.4	0.487	19998.4	0.4236
19999.1	0.52659	19999.1	0.53766	19999.1	0.46387
19999.5	0.56049	19999.5	0.57132	19999.5	0.48784
20000	0.59716	20000	0.61281	20000	0.51981
20000.5	0.63047	20000.5	0.642	20000.5	0.5436
20001	0.6673	20001	0.68378	20001	0.575
20001.5	0.70116	20001.5	0.71998	20001.5	0.60215
20002	0.72994	20002	0.74936	20002	0.62558
20002.4	0.75017	20002.4	0.77244	20002.4	0.64778
20003.1	0.77958	20003.1	0.80169	20003.1	0.67866
20003.5	0.79531	20003.5	0.82001	20003.5	0.69377
20004.2	0.81544	20004.2	0.84076	20004.2	0.72061
20004.6	0.82618	20004.6	0.85364	20004.6	0.73771
20005	0.8354	20005	0.86222	20005	0.75111
20005.6	0.84404	20005.6	0.87243	20005.6	0.76552
20006.2	0.85247	20006.2	0.88276	20006.2	0.79014
20006.4	0.8556	20006.4	0.88607	20006.4	0.79465
20007.1	0.86473	20007.1	0.89746	20007.1	0.81428
20007.4	0.86844	20007.4	0.90119	20007.4	0.82314
20008.3	0.87787	20008.3	0.91174	20008.3	0.84494
20008.5	0.88216	20008.5	0.91654	20008.5	0.85259
20009.2	0.88895	20009.2	0.92342	20009.2	0.8678
20009.6	0.89192	20009.6	0.9287	20009.6	0.87942
20010	0.89591	20010	0.93231	20010	0.88684
20010.7	0.90263	20010.7	0.9411	20010.7	0.90438
20011	0.9043	20011	0.94424	20011	0.91212
20011.7	0.91296	20011.7	0.95421	20011.7	0.92783
20012.1	0.91902	20012.1	0.96067	20012.1	0.94065
20012.5	0.92674	20012.5	0.96736	20012.5	0.94925
20013.1	0.9354	20013.1	0.97537	20013.1	0.96403
20013.7	0.9436	20013.7	0.98552	20013.7	0.9788
20014.1	0.94827	20014.1	0.99211	20014.1	0.98804
20014.7	0.9591	20014.7	1.00255	20014.7	1.00251
20015	0.96624	20015	1.00979	20015	1.01068
20015.5	0.97574	20015.5	1.02029	20015.5	1.02284
20016	0.98804	20016	1.03108	20016	1.03542
20016.6	1.00067	20016.6	1.04576	20016.6	1.04969
20017.1	1.01389	20017.1	1.05587	20017.1	1.06027
20017.6	1.02395	20017.6	1.06637	20017.6	1.0687
20017.9	1.03246	20017.9	1.07431	20017.9	1.07354
20018.5	1.04213	20018.5	1.08226	20018.5	1.08183
20019.1	1.04898	20019.1	1.09087	20019.1	1.08719
20019.5	1.05429	20019.5	1.09623	20019.5	1.09194
20020.1	1.06139	20020.1	1.10368	20020.1	1.09765
20020.3	1.06534	20020.3	1.10596	20020.3	1.09971
20021	1.07332	20021	1.11192	20021	1.10448
20021.6	1.07822	20021.6	1.11598	20021.6	1.10779
20022	1.08004	20022	1.11776	20022	1.10857
20022.5	1.08102	20022.5	1.1181	20022.5	1.11007
20023.1	1.08082	20023.1	1.11787	20023.1	1.11138
20023.5	1.08033	20023.5	1.11701	20023.5	1.11136
20024	1.08012	20024	1.11574	20024	1.1123
20024.6	1.07838	20024.6	1.11354	20024.6	1.11275
20025	1.07749	20025	1.11149	20025	1.11285
20025.5	1.07755	20025.5	1.10949	20025.5	1.11218
20026.2	1.07366	20026.2	1.10517	20026.2	1.11047
20026.5	1.07066	20026.5	1.10345	20026.5	1.10961
20027.2	1.06539	20027.2	1.0974	20027.2	1.10723
20027.5	1.06114	20027.5	1.09396	20027.5	1.106
20028.1	1.05625	20028.1	1.08791	20028.1	1.10478
20028.6	1.05292	20028.6	1.08363	20028.6	1.10294
20029	1.04822	20029	1.07978	20029	1.10136
20029.6	1.04514	20029.6	1.07492	20029.6	1.09797
20030	1.04147	20030	1.07085	20030	1.0952
20030.5	1.03623	20030.5	1.06476	20030.5	1.09215
20031.2	1.02708	20031.2	1.05709	20031.2	1.087
20031.6	1.02077	20031.6	1.04966	20031.6	1.08415
20032.1	1.01406	20032.1	1.04235	20032.1	1.08052
20032.5	1.00884	20032.5	1.03775	20032.5	1.07713
20033.1	1.00251	20033.1	1.02887	20033.1	1.07306
20033.5	0.99674	20033.5	1.02319	20033.5	1.06829
20033.9	0.99194	20033.9	1.01732	20033.9	1.06441
20035	0.97966	20035	1.00187	20035	1.05368
20036	0.96589	20036	0.98883	20036	1.04422
20037.1	0.95392	20037.1	0.97538	20037.1	1.03589
20038.1	0.94379	20038.1	0.9651	20038.1	1.02992
20039.1	0.93713	20039.1	0.95746	20039.1	1.02534
20040.2	0.93152	20040.2	0.951	20040.2	1.02163
20041.2	0.92801	20041.2	0.94691	20041.2	1.01869
20042.5	0.92428	20042.5	0.94173	20042.5	1.01398
20043.2	0.92266	20043.2	0.93985	20043.2	1.01195
20044.2	0.92	20044.2	0.93807	20044.2	1.00936
20045.4	0.91635	20045.4	0.93491	20045.4	1.00685
20046.1	0.91422	20046.1	0.93372	20046.1	1.00586
20047.4	0.91288	20047.4	0.93195	20047.4	1.00325
20048.3	0.9132	20048.3	0.93187	20048.3	1.00245
20049.2	0.91449	20049.2	0.93267	20049.2	1.00106
20050.1	0.91787	20050.1	0.93468	20050.1	0.99929
20051.2	0.92228	20051.2	0.93756	20051.2	0.99665
20052	0.92659	20052	0.94113	20052	0.99461
20053.1	0.93307	20053.1	0.94721	20053.1	0.99369
20054.1	0.93916	20054.1	0.95278	20054.1	0.99343
20055	0.94568	20055	0.96013	20055	0.9931
20056	0.95532	20056	0.96752	20056	0.99404
20057	0.96404	20057	0.97663	20057	0.99577
20058.1	0.97392	20058.1	0.98757	20058.1	0.99723
20059.2	0.98442	20059.2	0.99647	20059.2	0.99862
20060.2	0.99209	20060.2	1.00521	20060.2	1.00063
20061.1	0.99922	20061.1	1.01199	20061.1	1.00293
20062.2	1.00727	20062.2	1.02078	20062.2	1.00603
20063.2	1.01305	20063.2	1.02708	20063.2	1.00857
20064.2	1.02043	20064.2	1.03541	20064.2	1.0123
20065.2	1.02777	20065.2	1.04201	20065.2	1.01497
20066.2	1.03713	20066.2	1.04947	20066.2	1.01801
20067.1	1.04248	20067.1	1.05507	20067.1	1.02005
20068	1.04983	20068	1.05979	20068	1.02247
20069	1.05313	20069	1.0639	20069	1.02502
20070	1.05448	20070	1.06609	20070	1.02714
20071	1.05391	20071	1.0664	20071	1.02901
20072	1.05263	20072	1.06605	20072	1.03013
20073	1.05187	20073	1.06539	20073	1.03012
20074.1	1.05067	20074.1	1.06372	20074.1	1.02955
20075.2	1.04961	20075.2	1.0618	20075.2	1.02891
20076.3	1.04769	20076.3	1.06027	20076.3	1.02866
20077.3	1.04582	20077.3	1.059	20077.3	1.0288
20078.3	1.04371	20078.3	1.05722	20078.3	1.02856
20079.3	1.0427	20079.3	1.05559	20079.3	1.02888
20080.2	1.04202	20080.2	1.05473	20080.2	1.02875
20081.2	1.0426	20081.2	1.0549	20081.2	1.02918
20082.2	1.04306	20082.2	1.05482	20082.2	1.02857
20083.3	1.04376	20083.3	1.05429	20083.3	1.0281
20084.2	1.04468	20084.2	1.05331	20084.2	1.02693
20085.2	1.04369	20085.2	1.05256	20085.2	1.02641
20086.1	1.04261	20086.1	1.0501	20086.1	1.02628
20087.2	1.04025	20087.2	1.04753	20087.2	1.02482
20087.9	1.03731	20087.9	1.04566	20087.9	1.02391
20088.9	1.03501	20088.9	1.04338	20088.9	1.02279
20090.1	1.03103	20090.1	1.03878	20090.1	1.02055
20091.1	1.02677	20091.1	1.03452	20091.1	1.01775
20092.1	1.02192	20092.1	1.0291	20092.1	1.01461
20093	1.01582	20093	1.02302	20093	1.01252
20094.1	1.00891	20094.1	1.01543	20094.1	1.01019
20095	1.00068	20095	1.00921	20095	1.00799
20096.1	0.99257	20096.1	1.00268	20096.1	1.00554
20097.1	0.98701	20097.1	0.99792	20097.1	1.00271
20098.2	0.98155	20098.2	0.9923	20098.2	1.00048
20099.2	0.97701	20099.2	0.98638	20099.2	0.99793
20100.2	0.9732	20100.2	0.98132	20100.2	0.99567
20101.2	0.97008	20101.2	0.97661	20101.2	0.99383
20102.2	0.9633	20102.2	0.97063	20102.2	0.99235
20103	0.95888	20103	0.96671	20103	0.99157
20104	0.95297	20104	0.96176	20104	0.98976
20105	0.94688	20105	0.95696	20105	0.98863
20106.1	0.94424	20106.1	0.95479	20106.1	0.98787
20107	0.94132	20107	0.9523	20107	0.98679
20108	0.9405	20108	0.95116	20108	0.98637
20109.2	0.93974	20109.2	0.95107	20109.2	0.98635
20110	0.93918	20110	0.95157	20110	0.98724
20111.1	0.9398	20111.1	0.95296	20111.1	0.98906
20112.3	0.94035	20112.3	0.95504	20112.3	0.99026
20113.3	0.94183	20113.3	0.95706	20113.3	0.99138
20114.2	0.94527	20114.2	0.95993	20114.2	0.99264
20115.3	0.94961	20115.3	0.96321	20115.3	0.99403
20116.3	0.95339	20116.3	0.96558	20116.3	0.99466
20117.3	0.95755	20117.3	0.96845	20117.3	0.99574
20118.1	0.96009	20118.1	0.9709	20118.1	0.99737
20119.1	0.96358	20119.1	0.97397	20119.1	0.99917
20120.3	0.96873	20120.3	0.9786	20120.3	1.00175
20121.2	0.97317	20121.2	0.98314	20121.2	1.00354
20122	0.97958	20122	0.98728	20122	1.00558
20123.2	0.98928	20123.2	0.9946	20123.2	1.0083
20124	0.99452	20124	0.99976	20124	1.01024
20125	1.00318	20125	1.00479	20125	1.01193
20126.1	1.00944	20126.1	1.00926	20126.1	1.01436
20127	1.01324	20127	1.01411	20127	1.01679
20128.1	1.01881	20128.1	1.01859	20128.1	1.01937
20129.1	1.0219	20129.1	1.02221	20129.1	1.02097
20130	1.02503	20130	1.02528	20130	1.02227
20131.1	1.02892	20131.1	1.02926	20131.1	1.02299
20132.1	1.03307	20132.1	1.03285	20132.1	1.0234
20133.2	1.03595	20133.2	1.03525	20133.2	1.0239
20134.2	1.03751	20134.2	1.03659	20134.2	1.02421
20135.2	1.03808	20135.2	1.03729	20135.2	1.0251
20136.1	1.03816	20136.1	1.03823	20136.1	1.02595
20137.1	1.03772	20137.1	1.03885	20137.1	1.02649
20138.1	1.03771	20138.1	1.03942	20138.1	1.02645
20139	1.03722	20139	1.03924	20139	1.02646
20139.9	1.03748	20139.9	1.03927	20139.9	1.02553
20141	1.03741	20141	1.03882	20141	1.0241
20141.9	1.03504	20141.9	1.0379	20141.9	1.02266
20142.9	1.0332	20142.9	1.03549	20142.9	1.02257
20144.1	1.02971	20144.1	1.03271	20144.1	1.02147
20146.5	1.02398	20146.5	1.02901	20146.5	1.02056
20148.5	1.02073	20148.5	1.02687	20148.5	1.01959
20150.4	1.01903	20150.4	1.0252	20150.4	1.01867
20152.8	1.01836	20152.8	1.02383	20152.8	1.01704
20153.3	1.01922	20153.3	1.02353	20153.3	1.01687
20156.4	1.01749	20156.4	1.02052	20156.4	1.01527
20158.1	1.01702	20158.1	1.01783	20158.1	1.01421
20160.2	1.01518	20160.2	1.01471	20160.2	1.01303
20162.1	1.01187	20162.1	1.01189	20162.1	1.01126
20164.2	1.00932	20164.2	1.00842	20164.2	1.00902
20166.2	1.00656	20166.2	1.00516	20166.2	1.00686
20168.1	1.00267	20168.1	1.00241	20168.1	1.00519
20170.2	1.00024	20170.2	0.99965	20170.2	1.00237
20172.2	0.99799	20172.2	0.99737	20172.2	1.00014
20174.2	0.99387	20174.2	0.99396	20174.2	0.99849
20175.9	0.99014	20175.9	0.99029	20175.9	0.99656
20178	0.98551	20178	0.98696	20178	0.99435
20180.1	0.98414	20180.1	0.98484	20180.1	0.99301
20182.2	0.98245	20182.2	0.98389	20182.2	0.99159
20184.3	0.98369	20184.3	0.98407	20184.3	0.99132
20186.6	0.98488	20186.6	0.98528	20186.6	0.9905
20188.6	0.98629	20188.6	0.9857	20188.6	0.99017
20190.5	0.98746	20190.5	0.98568	20190.5	0.9904
20192.2	0.98739	20192.2	0.98497	20192.2	0.9907
20194.2	0.98657	20194.2	0.98486	20194.2	0.99042
20196.2	0.98389	20196.2	0.98418	20196.2	0.99034
20198.1	0.98288	20198.1	0.98372	20198.1	0.98902
20200.1	0.98029	20200.1	0.98272	20200.1	0.98861
20202.2	0.97967	20202.2	0.98308	20202.2	0.98827
20204.3	0.97971	20204.3	0.98389	20204.3	0.98766
20206.3	0.98012	20206.3	0.98435	20206.3	0.98747
20208.3	0.981	20208.3	0.98469	20208.3	0.98878
20210.1	0.9813	20210.1	0.98523	20210.1	0.98979
20212	0.98209	20212	0.98725	20212	0.99031
20214	0.98485	20214	0.98979	20214	0.99161
20216.1	0.98928	20216.1	0.99339	20216.1	0.9927
20218.3	0.99394	20218.3	0.99641	20218.3	0.99393
20220.3	0.99863	20220.3	1.00005	20220.3	0.99466
20222.4	1.00304	20222.4	1.00269	20222.4	0.99612
20224.6	1.00611	20224.6	1.00473	20224.6	0.99792
20226.2	1.00879	20226.2	1.00598	20226.2	0.99963
20228.3	1.01139	20228.3	1.00865	20228.3	1.00174
20230	1.01512	20230	1.01159	20230	1.00234
20232	1.01939	20232	1.01471	20232	1.00387
20234.1	1.02338	20234.1	1.01789	20234.1	1.00447
20236.1	1.02767	20236.1	1.01986	20236.1	1.00524
20238.1	1.03002	20238.1	1.02132	20238.1	1.00529
20240.2	1.0316	20240.2	1.02119	20240.2	1.00608
20242.2	1.0313	20242.2	1.02062	20242.2	1.00673
20244.2	1.02872	20244.2	1.0204	20244.2	1.00715
20247.2	1.02424	20247.2	1.01781	20247.2	1.00657
20250	1.01804	20250	1.01347	20250	1.00477
20253.3	1.0103	20253.3	1.00756	20253.3	1.00268
20256.6	1.00674	20256.6	1.00361	20256.6	1.0012
20260	1.00298	20260	0.99997	20260	1.00006
20262.3	1.00034	20262.3	0.99761	20262.3	0.9995
20265.4	0.99357	20265.4	0.99267	20265.4	0.99796
20268.1	0.98505	20268.1	0.98724	20268.1	0.99678
20271.1	0.97929	20271.1	0.98293	20271.1	0.99576
20274.2	0.9766	20274.2	0.9807	20274.2	0.99473
20277.4	0.97662	20277.4	0.9811	20277.4	0.99426
20280.3	0.97809	20280.3	0.98071	20280.3	0.9943
20283.1	0.98004	20283.1	0.98183	20283.1	0.99399
20286.1	0.98106	20286.1	0.98297	20286.1	0.99364
20289.3	0.98127	20289.3	0.98345	20289.3	0.99377
20292.7	0.98279	20292.7	0.98458	20292.7	0.99534
20296.1	0.98363	20296.1	0.98678	20296.1	0.99664
20298.3	0.98656	20298.3	0.98805	20298.3	0.99758
20301.5	0.99027	20301.5	0.99185	20301.5	0.99839
20304	0.99433	20304	0.99489	20304	0.99891
20307.1	1.00207	20307.1	0.99971	20307.1	1.00025
20310.3	1.00852	20310.3	1.00425	20310.3	1.00167
20313.3	1.01163	20313.3	1.00804	20313.3	1.00366
20316.2	1.01475	20316.2	1.01085	20316.2	1.00484
20319.1	1.01761	20319.1	1.01281	20319.1	1.00623
20322	1.01918	20322	1.01503	20322	1.00725
20325.2	1.02006	20325.2	1.01589	20325.2	1.00662
20328.4	1.0206	20328.4	1.0155	20328.4	1.00563
20331.5	1.01971	20331.5	1.01513	20331.5	1.00541
20334.8	1.01818	20334.8	1.01448	20334.8	1.00499
20337.3	1.01531	20337.3	1.01264	20337.3	1.00491
20340	1.00933	20340	1.00945	20340	1.00358
20343.1	1.00381	20343.1	1.00628	20343.1	1.0025
20346.2	1.00152	20346.2	1.00413	20346.2	1.00189
20349.2	1.00069	20349.2	1.00264	20349.2	1.00081
20352.3	1.0017	20352.3	1.0016	20352.3	0.99967
20355.1	1.00117	20355.1	1.00059	20355.1	0.99934
20358	1.00028	20358	0.99878	20358	0.99815
20361.1	0.99569	20361.1	0.99645	20361.1	0.99726
20364.4	0.99334	20364.4	0.99459	20364.4	0.997
20367.8	0.99183	20367.8	0.994	20367.8	0.99749
20370.5	0.99058	20370.5	0.99343	20370.5	0.99783
20373.2	0.98984	20373.2	0.99388	20373.2	0.99746
20376.2	0.99045	20376.2	0.99365	20376.2	0.99701
20379.2	0.99132	20379.2	0.99313	20379.2	0.9964
20382.2	0.99316	20382.2	0.99345	20382.2	0.99654
20385.3	0.9953	20385.3	0.9949	20385.3	0.99686
20388.2	0.99582	20388.2	0.99559	20388.2	0.99778
20391.3	0.99582	20391.3	0.99595	20391.3	0.99814
20394	0.99697	20394	0.99712	20394	0.99856
20398.2	0.9993	20398.2	0.99872	20398.2	0.99948
20402.6	1.00159	20402.6	1.0006	20402.6	0.99985
20406.8	1.00424	20406.8	1.00127	20406.8	1.0004
20410.3	1.00503	20410.3	1.00278	20410.3	1.00103
20414	1.0059	20414	1.00333	20414	1.00105
20418.2	1.00343	20418.2	1.00228	20418.2	1.00098
20422.3	1.00111	20422.3	1.00102	20422.3	1.00123
20426.4	0.99906	20426.4	1.00069	20426.4	1.00177
20430	0.99771	20430	0.99984	20430	1.00162
20434	0.9958	20434	0.99911	20434	1.00047
20438.6	0.99635	20438.6	0.99981	20438.6	1.00093
20442.5	0.99737	20442.5	1.00009	20442.5	1.0012
20446.7	0.99867	20446.7	1.00073	20446.7	1.00202
20450.1	0.99809	20450.1	1.00103	20450.1	1.00214
20454	0.99826	20454	1.00093	20454	1.00223
20458.3	0.99774	20458.3	1.00062	20458.3	1.00222
20462.4	0.99817	20462.4	1.00143	20462.4	1.00317
20466.2	0.99904	20466.2	1.00266	20466.2	1.00322
20470	1.00198	20470	1.00353	20470	1.00298
20474.5	1.00436	20474.5	1.00419	20474.5	1.003
20479.2	1.00685	20479.2	1.00599	20479.2	1.00399
20482.5	1.00937	20482.5	1.00687	20482.5	1.00452
20486.2	1.00864	20486.2	1.00648	20486.2	1.00405
20490.1	1.00759	20490.1	1.00553	20490.1	1.00437
20494.4	1.00562	20494.4	1.00449	20494.4	1.00384
20498.3	1.0047	20498.3	1.00346	20498.3	1.00337
20502.2	1.00439	20502.2	1.00332	20502.2	1.00316
20505.9	1.00043	20505.9	1.00199	20505.9	1.00119
20510.5	0.99666	20510.5	0.99869	20510.5	0.99869
20515.1	0.9984	20515.1	0.99828	20515.1	0.99922
20518.5	0.99729	20518.5	0.99904	20518.5	1.00029
20522.2	0.99668	20522.2	0.99789	20522.2	1.00052
20526.1	0.9943	20526.1	0.99625	20526.1	1.00023
20530.2	0.99165	20530.2	0.99565	20530.2	0.9989
20534.4	0.99229	20534.4	0.99555	20534.4	0.99892
20538.3	0.99228	20538.3	0.99639	20538.3	0.99854
20541.9	0.99347	20541.9	0.99618	20541.9	0.99802
20546.2	0.99425	20546.2	0.99637	20546.2	0.99795
20550.8	0.99656	20550.8	0.99771	20550.8	0.99929
20554.9	0.99728	20554.9	0.99846	20554.9	1.00041
20558.2	0.99636	20558.2	0.99864	20558.2	1.00065
20562.1	0.99531	20562.1	0.99849	20562.1	0.9999
20566.1	0.99897	20566.1	1.00068	20566.1	1.00023
20570.2	1.00122	20570.2	1.00215	20570.2	0.99985
20574.3	1.00489	20574.3	1.00397	20574.3	1.00066
20578.1	1.00772	20578.1	1.00499	20578.1	1.00078
20581.9	1.00815	20581.9	1.00548	20581.9	1.00108
20586.5	1.00803	20586.5	1.0062	20586.5	1.00204
20589.7	1.00717	20589.7	1.00621	20589.7	1.00248
20594.6	1.00717	20594.6	1.00593	20594.6	1.00311
20598.9	1.00635	20598.9	1.0049	20598.9	1.00228
20604.2	1.006	20604.2	1.00441	20604.2	1.00089
20609.5	1.00485	20609.5	1.00372	20609.5	1.00064
20614.1	1.00342	20614.1	1.00291	20614.1	1.00049
20618.9	1.00257	20618.9	1.00096	20618.9	0.99971
20624.5	1.00143	20624.5	1.00027	20624.5	1.00014
20630.4	0.99907	20630.4	1.00029	20630.4	1.00075
20634.1	0.99678	20634.1	0.99898	20634.1	1.00061
20639	0.99581	20639	0.99703	20639	0.99912
20644.2	0.99569	20644.2	0.99626	20644.2	0.99861
20649.2	0.99625	20649.2	0.99623	20649.2	0.99782
20653.9	0.99592	20653.9	0.99567	20653.9	0.99728
20659.4	0.9961	20659.4	0.99528	20659.4	0.9969
20665.7	0.99755	20665.7	0.99607	20665.7	0.99781
20669.5	0.99626	20669.5	0.99651	20669.5	0.99816
20674.1	0.99896	20674.1	0.99778	20674.1	0.99896
20679.2	0.99976	20679.2	0.99769	20679.2	0.9985
20684.4	0.99518	20684.4	0.99582	20684.4	0.99703
20689.3	1.0016	20689.3	0.99838	20689.3	0.99692
20694	1.00329	20694	0.99908	20694	0.99687
20699.5	1.00372	20699.5	1.00002	20699.5	0.9969
20705.7	1.00318	20705.7	1.00045	20705.7	0.99775
20709.1	1.00251	20709.1	1.00008	20709.1	0.99753
20714	1.00158	20714	0.99958	20714	0.997
20719.3	1.00009	20719.3	0.99848	20719.3	0.99655
20724.2	1.00134	20724.2	0.9983	20724.2	0.99614
20728.9	1.00143	20728.9	0.99751	20728.9	0.99532
20734.5	1.00174	20734.5	0.99781	20734.5	0.9938
20739.3	1.00219	20739.3	0.99846	20739.3	0.99448
20745.1	1.00138	20745.1	0.99806	20745.1	0.99457
20748.9	1.00018	20748.9	0.99693	20748.9	0.99426
20754.2	0.99764	20754.2	0.99528	20754.2	0.99327
20759.2	0.99702	20759.2	0.99468	20759.2	0.99376
20764.2	0.99609	20764.2	0.99401	20764.2	0.99306
20768.9	0.99675	20768.9	0.99279	20768.9	0.99162
20774.6	0.99858	20774.6	0.99318	20774.6	0.99093
20780.5	0.99861	20780.5	0.99386	20780.5	0.99137
20784.3	0.99921	20784.3	0.9935	20784.3	0.99149
20789	0.99913	20789	0.99283	20789	0.99093
20794.2	0.99826	20794.2	0.99236	20794.2	0.99071

## Sheet: Figure 3b
Radical distribution functions obtained by Fourier-transformed EXAFS spectra of commercial MoS2, MoSx/NaZSM-5, and fresh Mo3S4@NaZSM-5.
Commercial MoS2		MoSx/NaZSM-5		Fresh Mo3S4@NaZSM-5
R (Å)	FT k2χ(k) (a.u.)	R (Å)	FT k2χ(k) (a.u.)	R (Å)	FT k2χ(k) (a.u.)
0	0.12523	0	0.12707	0	0.03997
0.03068	0.12324	0.03068	0.12508	0.03068	0.03976
0.06136	0.11749	0.06136	0.11939	0.06136	0.03911
0.09204	0.10861	0.09204	0.1109	0.09204	0.03804
0.12272	0.09795	0.12272	0.10121	0.12272	0.03661
0.1534	0.08787	0.1534	0.09286	0.1534	0.03495
0.18408	0.08187	0.18408	0.08894	0.18408	0.03338
0.21476	0.08334	0.21476	0.09167	0.21476	0.03232
0.24544	0.09274	0.24544	0.10062	0.24544	0.03224
0.27612	0.10708	0.27612	0.11305	0.27612	0.03343
0.3068	0.12236	0.3068	0.12565	0.3068	0.03577
0.33748	0.13515	0.33748	0.13566	0.33748	0.03873
0.36816	0.14293	0.36816	0.14111	0.36816	0.04164
0.39884	0.14402	0.39884	0.14084	0.39884	0.04377
0.42951	0.1377	0.42951	0.13463	0.42951	0.04454
0.46019	0.12442	0.46019	0.12346	0.46019	0.04354
0.49087	0.1064	0.49087	0.10992	0.49087	0.04065
0.52155	0.08895	0.52155	0.09892	0.52155	0.03632
0.55223	0.08178	0.55223	0.09692	0.55223	0.03209
0.58291	0.09285	0.58291	0.10734	0.58291	0.03141
0.61359	0.11759	0.61359	0.12685	0.61359	0.03798
0.64427	0.14621	0.64427	0.14917	0.64427	0.05169
0.67495	0.17163	0.67495	0.169	0.67495	0.07024
0.70563	0.18927	0.70563	0.18264	0.70563	0.09186
0.73631	0.19621	0.73631	0.18786	0.73631	0.11538
0.76699	0.19103	0.76699	0.18388	0.76699	0.13991
0.79767	0.17403	0.79767	0.17175	0.79767	0.16468
0.82835	0.14812	0.82835	0.15498	0.82835	0.189
0.85903	0.12101	0.85903	0.14061	0.85903	0.21218
0.88971	0.10891	0.88971	0.13851	0.88971	0.2336
0.92039	0.12733	0.92039	0.15472	0.92039	0.2527
0.95107	0.16881	0.95107	0.18513	0.95107	0.26902
0.98175	0.21715	0.98175	0.2208	0.98175	0.28228
1.01243	0.26175	1.01243	0.25401	1.01243	0.29247
1.04311	0.29625	1.04311	0.27964	1.04311	0.29998
1.07379	0.31719	1.07379	0.29513	1.07379	0.30567
1.10447	0.32409	1.10447	0.30093	1.10447	0.31091
1.13515	0.3205	1.13515	0.30138	1.13515	0.31752
1.16583	0.31542	1.16583	0.30541	1.16583	0.32741
1.19651	0.32325	1.19651	0.32477	1.19651	0.34209
1.22718	0.35789	1.22718	0.36808	1.22718	0.36211
1.25786	0.42287	1.25786	0.43519	1.25786	0.38672
1.28854	0.51023	1.28854	0.51863	1.28854	0.41398
1.31922	0.6075	1.31922	0.60831	1.31922	0.4411
1.3499	0.70254	1.3499	0.69442	1.3499	0.46493
1.38058	0.78509	1.38058	0.76845	1.38058	0.48235
1.41126	0.84718	1.41126	0.82381	1.41126	0.49069
1.44194	0.88392	1.44194	0.8565	1.44194	0.48802
1.47262	0.89449	1.47262	0.86613	1.47262	0.47362
1.5033	0.88391	1.5033	0.85737	1.5033	0.44846
1.53398	0.86509	1.53398	0.84155	1.53398	0.41605
1.56466	0.86007	1.56466	0.83753	1.56466	0.38357
1.59534	0.89611	1.59534	0.86844	1.59534	0.36278
1.62602	0.99327	1.62602	0.95188	1.62602	0.36762
1.6567	1.1527	1.6567	1.09024	1.6567	0.40617
1.68738	1.35929	1.68738	1.27161	1.68738	0.4748
1.71806	1.59188	1.71806	1.47785	1.71806	0.56275
1.74874	1.82987	1.74874	1.69052	1.74874	0.6589
1.77942	2.05516	1.77942	1.8932	1.77942	0.75408
1.8101	2.25253	1.8101	2.07193	1.8101	0.84107
1.84078	2.40971	1.84078	2.21539	1.84078	0.91423
1.87146	2.51754	1.87146	2.31501	1.87146	0.96929
1.90214	2.57008	1.90214	2.36512	1.90214	1.00327
1.93282	2.56475	1.93282	2.36299	1.93282	1.01449
1.9635	2.50227	1.9635	2.30885	1.9635	1.00255
1.99418	2.38652	1.99418	2.20572	1.99418	0.96826
2.02485	2.22421	2.02485	2.05915	2.02485	0.91355
2.05553	2.02435	2.05553	1.8768	2.05553	0.84134
2.08621	1.7977	2.08621	1.66789	2.08621	0.75532
2.11689	1.556	2.11689	1.44263	2.11689	0.65972
2.14757	1.31131	2.14757	1.21159	2.14757	0.55904
2.17825	1.07522	2.17825	0.98505	2.17825	0.45775
2.20893	0.85826	2.20893	0.77251	2.20893	0.36004
2.23961	0.66943	2.23961	0.58237	2.23961	0.26952
2.27029	0.51611	2.27029	0.42216	2.27029	0.18899
2.30097	0.4043	2.30097	0.29977	2.30097	0.12024
2.33165	0.33856	2.33165	0.22529	2.33165	0.06404
2.36233	0.31986	2.36233	0.20572	2.36233	0.02227
2.39301	0.34252	2.39301	0.22905	2.39301	0.02652
2.42369	0.39677	2.42369	0.27428	2.42369	0.05627
2.45437	0.4736	2.45437	0.33014	2.45437	0.08663
2.48505	0.56575	2.48505	0.39248	2.48505	0.11865
2.51573	0.66685	2.51573	0.45873	2.51573	0.15314
2.54641	0.7711	2.54641	0.52607	2.54641	0.18965
2.57709	0.87359	2.57709	0.59158	2.57709	0.22685
2.60777	0.97066	2.60777	0.65282	2.60777	0.26311
2.63845	1.06014	2.63845	0.7084	2.63845	0.29688
2.66913	1.14132	2.66913	0.75819	2.66913	0.32692
2.69981	1.21462	2.69981	0.80316	2.69981	0.35244
2.73049	1.28098	2.73049	0.84492	2.73049	0.37301
2.76117	1.34113	2.76117	0.88492	2.76117	0.38859
2.79185	1.39494	2.79185	0.92379	2.79185	0.39927
2.82252	1.44097	2.82252	0.96074	2.82252	0.40524
2.8532	1.47645	2.8532	0.99349	2.8532	0.40656
2.88388	1.49756	2.88388	1.01858	2.88388	0.4032
2.91456	1.50003	2.91456	1.03195	2.91456	0.39491
2.94524	1.47981	2.94524	1.02964	2.94524	0.38142
2.97592	1.4337	2.97592	1.00839	2.97592	0.36242
3.0066	1.35981	3.0066	0.96605	3.0066	0.33779
3.03728	1.25794	3.03728	0.90193	3.03728	0.30767
3.06796	1.12965	3.06796	0.81682	3.06796	0.27252
3.09864	0.97826	3.09864	0.71299	3.09864	0.23323
3.12932	0.80862	3.12932	0.594	3.12932	0.19106
3.16	0.62685	3.16	0.46443	3.16	0.14774
3.19068	0.44003	3.19068	0.32957	3.19068	0.1056
3.22136	0.25632	3.22136	0.19503	3.22136	0.06862
3.25204	0.09093	3.25204	0.06654	3.25204	0.04633
3.28272	0.10392	3.28272	0.05225	3.28272	0.05139
3.3134	0.2362	3.3134	0.15438	3.3134	0.07121
3.34408	0.34991	3.34408	0.23803	3.34408	0.09086
3.37476	0.43652	3.37476	0.30065	3.37476	0.10564
3.40544	0.49382	3.40544	0.34116	3.40544	0.11427
3.43612	0.52168	3.43612	0.35967	3.43612	0.11663
3.4668	0.52158	3.4668	0.35747	3.4668	0.11318
3.49748	0.49631	3.49748	0.33677	3.49748	0.10476
3.52816	0.44974	3.52816	0.30058	3.52816	0.09243
3.55884	0.38653	3.55884	0.25242	3.55884	0.07738
3.58952	0.31198	3.58952	0.19608	3.58952	0.06079
3.62019	0.23201	3.62019	0.1354	3.62019	0.04379
3.65087	0.15426	3.65087	0.07406	3.65087	0.02755
3.68155	0.09421	3.68155	0.01682	3.68155	0.01412
3.71223	0.08832	3.71223	0.04062	3.71223	0.01181
3.74291	0.13115	3.74291	0.08701	3.74291	0.02117
3.77359	0.18058	3.77359	0.12518	3.77359	0.03154
3.80427	0.22243	3.80427	0.15399	3.80427	0.04081
3.83495	0.25287	3.83495	0.17316	3.83495	0.04867
3.86563	0.27086	3.86563	0.18293	3.86563	0.055
3.89631	0.2766	3.89631	0.18399	3.89631	0.05969
3.92699	0.27106	3.92699	0.17742	3.92699	0.06265
3.95767	0.25584	3.95767	0.16469	3.95767	0.06379
3.98835	0.23316	3.98835	0.14775	3.98835	0.06314
4.01903	0.20593	4.01903	0.12923	4.01903	0.06091
4.04971	0.17806	4.04971	0.11275	4.04971	0.05759
4.08039	0.15474	4.08039	0.1029	4.08039	0.05399
4.11107	0.14198	4.11107	0.10336	4.11107	0.05128
4.14175	0.14353	4.14175	0.11378	4.14175	0.0507
4.17243	0.15746	4.17243	0.13016	4.17243	0.05302
4.20311	0.17789	4.20311	0.1481	4.20311	0.05806
4.23379	0.19929	4.23379	0.1644	4.23379	0.0649
4.26447	0.21795	4.26447	0.17701	4.26447	0.07245
4.29515	0.23175	4.29515	0.18477	4.29515	0.07981
4.32583	0.23977	4.32583	0.18721	4.32583	0.08635
4.35651	0.24197	4.35651	0.1844	4.35651	0.09169
4.38719	0.23903	4.38719	0.17693	4.38719	0.09564
4.41786	0.23219	4.41786	0.16582	4.41786	0.09816
4.44854	0.22306	4.44854	0.15236	4.44854	0.09924
4.47922	0.21342	4.47922	0.13805	4.47922	0.09895
4.5099	0.2049	4.5099	0.12431	4.5099	0.09731
4.54058	0.19867	4.54058	0.11228	4.54058	0.09434
4.57126	0.19524	4.57126	0.10254	4.57126	0.09004
4.60194	0.19441	4.60194	0.095	4.60194	0.08447
4.63262	0.19561	4.63262	0.08917	4.63262	0.07774
4.6633	0.19817	4.6633	0.08466	4.6633	0.07012
4.69398	0.20164	4.69398	0.08163	4.69398	0.0621
4.72466	0.20581	4.72466	0.08095	4.72466	0.05441
4.75534	0.21066	4.75534	0.08381	4.75534	0.04808
4.78602	0.21611	4.78602	0.0908	4.78602	0.04419
4.8167	0.22186	4.8167	0.10137	4.8167	0.04336
4.84738	0.22731	4.84738	0.11402	4.84738	0.04515
4.87806	0.23159	4.87806	0.1269	4.87806	0.04833
4.90874	0.23372	4.90874	0.13831	4.90874	0.05159
4.93942	0.23275	4.93942	0.1468	4.93942	0.05398
4.9701	0.22793	4.9701	0.15134	4.9701	0.05496
5.00078	0.21885	5.00078	0.15131	5.00078	0.05441
5.03146	0.2055	5.03146	0.1465	5.03146	0.05251
5.06214	0.18829	5.06214	0.13713	5.06214	0.04974
5.09282	0.16803	5.09282	0.12379	5.09282	0.04679
5.1235	0.14593	5.1235	0.10739	5.1235	0.04443
5.15418	0.12352	5.15418	0.08917	5.15418	0.04328
5.18486	0.10255	5.18486	0.07066	5.18486	0.04348
5.21553	0.08486	5.21553	0.05379	5.21553	0.04461
5.24621	0.07192	5.24621	0.04108	5.24621	0.04592
5.27689	0.06399	5.27689	0.0352	5.27689	0.04666
5.30757	0.05956	5.30757	0.03605	5.30757	0.04622
5.33825	0.05612	5.33825	0.0399	5.33825	0.04428
5.36893	0.05152	5.36893	0.04342	5.36893	0.04073
5.39961	0.04487	5.39961	0.04525	5.39961	0.03572
5.43029	0.03709	5.43029	0.04542	5.43029	0.02968
5.46097	0.03234	5.46097	0.04499	5.46097	0.0234
5.49165	0.03753	5.49165	0.04566	5.49165	0.01838
5.52233	0.05324	5.52233	0.04918	5.52233	0.017
5.55301	0.07482	5.55301	0.05629	5.55301	0.02018
5.58369	0.09907	5.58369	0.06642	5.58369	0.02586
5.61437	0.12413	5.61437	0.07841	5.61437	0.03209
5.64505	0.14871	5.64505	0.0911	5.64505	0.0379
5.67573	0.17176	5.67573	0.10353	5.67573	0.04285
5.70641	0.1924	5.70641	0.11497	5.70641	0.04677
5.73709	0.20988	5.73709	0.12487	5.73709	0.04961
5.76777	0.22358	5.76777	0.13279	5.76777	0.05142
5.79845	0.23303	5.79845	0.13836	5.79845	0.05225
5.82913	0.23787	5.82913	0.14133	5.82913	0.05215
5.85981	0.23796	5.85981	0.14148	5.85981	0.05114
5.89049	0.23331	5.89049	0.13868	5.89049	0.04923
5.92117	0.22419	5.92117	0.13292	5.92117	0.0464
5.95185	0.2111	5.95185	0.12427	5.95185	0.04265
5.98253	0.19486	5.98253	0.11298	5.98253	0.03799
6.0132	0.17655	6.0132	0.09944	6.0132	0.03251
6.04388	0.1576	6.04388	0.08427	6.04388	0.02639
6.07456	0.13971	6.07456	0.06833	6.07456	0.01995
6.10524	0.12475	6.10524	0.0529	6.10524	0.01382
6.13592	0.11424	6.13592	0.04006	6.13592	0.0096
6.1666	0.10877	6.1666	0.03306	6.1666	0.01008
6.19728	0.10744	6.19728	0.03411	6.19728	0.01423
6.22796	0.10823	6.22796	0.0404	6.22796	0.01907
6.25864	0.10893	6.25864	0.04767	6.25864	0.02339
6.28932	0.10775	6.28932	0.05352	6.28932	0.0267
6.32	0.10359	6.32	0.05684	6.32	0.02881
6.35068	0.09594	6.35068	0.05725	6.35068	0.02967
6.38136	0.08487	6.38136	0.05474	6.38136	0.02931
6.41204	0.07088	6.41204	0.04961	6.41204	0.02791
6.44272	0.0549	6.44272	0.04239	6.44272	0.0257
6.4734	0.0385	6.4734	0.03394	6.4734	0.02307
6.50408	0.02499	6.50408	0.02552	6.50408	0.02049
6.53476	0.02203	6.53476	0.01943	6.53476	0.01858
6.56544	0.03091	6.56544	0.01872	6.56544	0.01789
6.59612	0.0425	6.59612	0.02306	6.59612	0.01862
6.6268	0.05243	6.6268	0.02896	6.6268	0.02041
6.65748	0.05923	6.65748	0.0342	6.65748	0.02267
6.68816	0.06229	6.68816	0.0378	6.68816	0.0249
6.71884	0.06146	6.71884	0.03937	6.71884	0.0267
6.74952	0.05686	6.74952	0.03881	6.74952	0.02786
6.7802	0.04887	6.7802	0.03625	6.7802	0.02821
6.81087	0.03807	6.81087	0.032	6.81087	0.02771
6.84155	0.02523	6.84155	0.0265	6.84155	0.02634
6.87223	0.01153	6.87223	0.02046	6.87223	0.02418
6.90291	0.00722	6.90291	0.01501	6.90291	0.02135
6.93359	0.0205	6.93359	0.01231	6.93359	0.01808
6.96427	0.03436	6.96427	0.0141	6.96427	0.01471
6.99495	0.04707	6.99495	0.01856	6.99495	0.01184
7.02563	0.05808	7.02563	0.02347	7.02563	0.01042
7.05631	0.06713	7.05631	0.02783	7.05631	0.01116
7.08699	0.07408	7.08699	0.03123	7.08699	0.01355
7.11767	0.07897	7.11767	0.03353	7.11767	0.01661
7.14835	0.08193	7.14835	0.03471	7.14835	0.01972
7.17903	0.08319	7.17903	0.03485	7.17903	0.02259
7.20971	0.08304	7.20971	0.03408	7.20971	0.02514
7.24039	0.08185	7.24039	0.0326	7.24039	0.02739
7.27107	0.08001	7.27107	0.03064	7.27107	0.02946
7.30175	0.07805	7.30175	0.02858	7.30175	0.03149
7.33243	0.07655	7.33243	0.02694	7.33243	0.03364
7.36311	0.07622	7.36311	0.02643	7.36311	0.03597
7.39379	0.07773	7.39379	0.02774	7.39379	0.03849
7.42447	0.08156	7.42447	0.03118	7.42447	0.04109
7.45515	0.08778	7.45515	0.03654	7.45515	0.04362
7.48583	0.09607	7.48583	0.04329	7.48583	0.04586
7.51651	0.10577	7.51651	0.05086	7.51651	0.04763
7.54719	0.11606	7.54719	0.05874	7.54719	0.04872
7.57787	0.1261	7.57787	0.06642	7.57787	0.04899
7.60854	0.13505	7.60854	0.07348	7.60854	0.04834
7.63922	0.14217	7.63922	0.07951	7.63922	0.04673
7.6699	0.14684	7.6699	0.08417	7.6699	0.04417
7.70058	0.14855	7.70058	0.08717	7.70058	0.04071
7.73126	0.14696	7.73126	0.08831	7.73126	0.03651
7.76194	0.14192	7.76194	0.08745	7.76194	0.03176
7.79262	0.13343	7.79262	0.08457	7.79262	0.0268
7.8233	0.1217	7.8233	0.07975	7.8233	0.0222
7.85398	0.10713	7.85398	0.07315	7.85398	0.01891
7.88466	0.09034	7.88466	0.06507	7.88466	0.01811
7.91534	0.07225	7.91534	0.05587	7.91534	0.02028
7.94602	0.05438	7.94602	0.04608	7.94602	0.02453
7.9767	0.03989	7.9767	0.03643	7.9767	0.02974
8.00738	0.03508	8.00738	0.0281	8.00738	0.03514
8.03806	0.04328	8.03806	0.02302	8.03806	0.04026
8.06874	0.05846	8.06874	0.02307	8.06874	0.04481
8.09942	0.07544	8.09942	0.02742	8.09942	0.04863
8.1301	0.0921	8.1301	0.03353	8.1301	0.05162
8.16078	0.1076	8.16078	0.03973	8.16078	0.05377
8.19146	0.12158	8.19146	0.04526	8.19146	0.05514
8.22214	0.13393	8.22214	0.04979	8.22214	0.05588
8.25282	0.14465	8.25282	0.05325	8.25282	0.05619
8.2835	0.15384	8.2835	0.05572	8.2835	0.0563
8.31418	0.16161	8.31418	0.05734	8.31418	0.05646
8.34486	0.16804	8.34486	0.05834	8.34486	0.05684
8.37554	0.17323	8.37554	0.05896	8.37554	0.05752
8.40621	0.17719	8.40621	0.05942	8.40621	0.05847
8.43689	0.17994	8.43689	0.0599	8.43689	0.05954
8.46757	0.18146	8.46757	0.06052	8.46757	0.0605
8.49825	0.18172	8.49825	0.06131	8.49825	0.06113
8.52893	0.18071	8.52893	0.06219	8.52893	0.06124
8.55961	0.17841	8.55961	0.06307	8.55961	0.06072
8.59029	0.17484	8.59029	0.06379	8.59029	0.05955
8.62097	0.17002	8.62097	0.0642	8.62097	0.05782
8.65165	0.16402	8.65165	0.06415	8.65165	0.05572
8.68233	0.15693	8.68233	0.06356	8.68233	0.05352
8.71301	0.14886	8.71301	0.06236	8.71301	0.05151
8.74369	0.14001	8.74369	0.06055	8.74369	0.04992
8.77437	0.13065	8.77437	0.05817	8.77437	0.04885
8.80505	0.12112	8.80505	0.05533	8.80505	0.04822
8.83573	0.11193	8.83573	0.05218	8.83573	0.04778
8.86641	0.10367	8.86641	0.04889	8.86641	0.04718
8.89709	0.09701	8.89709	0.04567	8.89709	0.04607
8.92777	0.09256	8.92777	0.04271	8.92777	0.04415
8.95845	0.09066	8.95845	0.04017	8.95845	0.04121
8.98913	0.09128	8.98913	0.03812	8.98913	0.03718
9.01981	0.09393	9.01981	0.03656	9.01981	0.03211
9.05049	0.09791	9.05049	0.03541	9.05049	0.02618
9.08117	0.1025	9.08117	0.03454	9.08117	0.01969
9.11185	0.10713	9.11185	0.03383	9.11185	0.01322
9.14253	0.11141	9.14253	0.03322	9.14253	0.00825
9.17321	0.11518	9.17321	0.03271	9.17321	0.0084
9.20388	0.11846	9.20388	0.03236	9.20388	0.01291
9.23456	0.1214	9.23456	0.03229	9.23456	0.0181
9.26524	0.12419	9.26524	0.03263	9.26524	0.02276
9.29592	0.12704	9.29592	0.03343	9.29592	0.02659
9.3266	0.13007	9.3266	0.03471	9.3266	0.02952
9.35728	0.13328	9.35728	0.03635	9.35728	0.03168
9.38796	0.13654	9.38796	0.03823	9.38796	0.03329
9.41864	0.13964	9.41864	0.04017	9.41864	0.03466
9.44932	0.14227	9.44932	0.04202	9.44932	0.03604
9.48	0.1441	9.48	0.04364	9.48	0.0376
9.51068	0.14481	9.51068	0.04494	9.51068	0.03935
9.54136	0.14411	9.54136	0.04585	9.54136	0.04114
9.57204	0.14179	9.57204	0.04632	9.57204	0.04272
9.60272	0.13766	9.60272	0.04637	9.60272	0.04382
9.6334	0.13163	9.6334	0.04599	9.6334	0.04418
9.66408	0.12368	9.66408	0.04525	9.66408	0.04367
9.69476	0.11388	9.69476	0.04425	9.69476	0.04226
9.72544	0.10243	9.72544	0.04315	9.72544	0.04009
9.75612	0.08967	9.75612	0.04217	9.75612	0.03745
9.7868	0.07625	9.7868	0.04158	9.7868	0.0348
9.81748	0.0633	9.81748	0.04166	9.81748	0.03276
9.84816	0.05277	9.84816	0.04258	9.84816	0.03189
9.87884	0.04758	9.87884	0.04437	9.87884	0.03245
9.90952	0.04981	9.90952	0.04688	9.90952	0.03426
9.9402	0.05816	9.9402	0.04979	9.9402	0.03674
9.97088	0.0694	9.97088	0.05271	9.97088	0.03929

## Sheet: Figure 3c
XANES spectroscopy of fresh Mo3S4@NaZSM-5 and spent Mo3S4@NaZSM-5.
Fresh Mo3S4@NaZSM-5		Spent Mo3S4@NaZSM-5
Energy (eV)	Normalized absorption (a.u.)	Energy (eV)	Normalized absorption (a.u.)
19799.7	0.00302	19799.7	-0.000791559
19804.8	0.00316	19804.8	-0.001
19809.1	0.00284	19809.1	-0.000195913
19814.2	0.00205	19814.2	0.000632905
19819.2	0.00219	19819.2	-0.000431388
19824	0.00225	19824	0.000152466
19829.1	0.000980018	19829.1	-0.000530847
19835.3	0.000807909	19835.3	-8.10547e-05
19839.4	0.00119	19839.4	0.000365435
19844	0.000572139	19844	-0.00027789
19849.1	0.000770207	19849.1	-0.0001907
19854.3	0.000452025	19854.3	0.00164
19859	0.000486526	19859	0.000399877
19864.3	-0.000292733	19864.3	0.000855624
19870.5	0.000138739	19870.5	-0.000550108
19874.3	1.12418e-05	19874.3	-0.000975742
19879.1	-0.000408464	19879.1	-0.00111
19884.2	-0.000491472	19884.2	-0.00165
19889.3	-0.000453518	19889.3	-0.00146
19894	-0.000481879	19894	-0.0018
19899.3	-0.000924055	19899.3	6.73939e-05
19905.5	0.00034074	19905.5	0.0011
19909.4	0.000113566	19909.4	0.00217
19914	-4.38293e-05	19914	0.00293
19919.3	-0.000531151	19919.3	0.0026
19924.4	-0.000438241	19924.4	-0.00122
19929	0.00015327	19929	-0.00137
19934.3	0.00030415	19934.3	-0.00165
19940.6	0.00131	19940.6	5.53089e-05
19944.4	0.00233	19944.4	0.000478512
19949.1	0.00332	19949.1	0.00159
19954.2	0.00398	19954.2	0.00327
19959.3	0.00561	19959.3	0.00519
19964.1	0.00767	19964.1	0.00774
19969.3	0.01192	19969.3	0.01377
19974.5	0.01666	19974.5	0.02154
19974.5	0.01675	19974.5	0.02157
19975.3	0.01783	19975.3	0.02278
19975.6	0.01787	19975.6	0.02355
19976.1	0.01842	19976.1	0.02517
19976.7	0.01892	19976.7	0.02554
19976.9	0.01909	19976.9	0.02564
19977.6	0.02025	19977.6	0.02674
19978.1	0.02115	19978.1	0.02807
19978.6	0.0221	19978.6	0.02984
19979.1	0.02308	19979.1	0.03139
19979.7	0.02437	19979.7	0.03389
19979.9	0.02467	19979.9	0.03532
19980.6	0.02605	19980.6	0.03887
19981	0.02704	19981	0.03992
19981.5	0.02846	19981.5	0.04445
19982	0.03055	19982	0.0488
19982.6	0.03292	19982.6	0.05446
19983	0.03482	19983	0.06029
19983.4	0.03644	19983.4	0.06467
19984	0.03937	19984	0.07334
19984.5	0.04305	19984.5	0.0827
19985	0.04587	19985	0.08973
19985.4	0.04939	19985.4	0.09822
19986.1	0.05553	19986.1	0.11447
19986.5	0.05976	19986.5	0.12412
19987.1	0.068	19987.1	0.14098
19987.4	0.07277	19987.4	0.15135
19988	0.08153	19988	0.16862
19988.5	0.09031	19988.5	0.18199
19989	0.09918	19989	0.19898
19989.6	0.11277	19989.6	0.2184
19990	0.1186	19990	0.22793
19990.7	0.13729	19990.7	0.25113
19991	0.14289	19991	0.26231
19991.6	0.15828	19991.6	0.28001
19992	0.17004	19992	0.29363
19992.7	0.1847	19992.7	0.31893
19992.8	0.18737	19992.8	0.32137
19993.5	0.21307	19993.5	0.3478
19993.9	0.22401	19993.9	0.36008
19994.7	0.24917	19994.7	0.39052
19995	0.26095	19995	0.40213
19995.7	0.28818	19995.7	0.43256
19995.9	0.29587	19995.9	0.44086
19996.5	0.32608	19996.5	0.46851
19997	0.34555	19997	0.48765
19997.6	0.37936	19997.6	0.52125
19997.9	0.39611	19997.9	0.53872
19998.4	0.4236	19998.4	0.56669
19999.1	0.46387	19999.1	0.6059
19999.5	0.48784	19999.5	0.62683
20000	0.51981	20000	0.65885
20000.5	0.5436	20000.5	0.68245
20001	0.575	20001	0.7114
20001.5	0.60215	20001.5	0.7423
20002	0.62558	20002	0.76375
20002.4	0.64778	20002.4	0.78596
20003.1	0.67866	20003.1	0.81342
20003.5	0.69377	20003.5	0.83107
20004.2	0.72061	20004.2	0.8567
20004.6	0.73771	20004.6	0.86895
20005	0.75111	20005	0.88106
20005.6	0.76552	20005.6	0.89559
20006.2	0.79014	20006.2	0.91231
20006.4	0.79465	20006.4	0.91656
20007.1	0.81428	20007.1	0.93576
20007.4	0.82314	20007.4	0.94075
20008.3	0.84494	20008.3	0.95842
20008.5	0.85259	20008.5	0.96397
20009.2	0.8678	20009.2	0.97434
20009.6	0.87942	20009.6	0.98369
20010	0.88684	20010	0.98903
20010.7	0.90438	20010.7	1.00253
20011	0.91212	20011	1.00528
20011.7	0.92783	20011.7	1.01929
20012.1	0.94065	20012.1	1.02566
20012.5	0.94925	20012.5	1.03479
20013.1	0.96403	20013.1	1.04217
20013.7	0.9788	20013.7	1.05277
20014.1	0.98804	20014.1	1.05791
20014.7	1.00251	20014.7	1.06694
20015	1.01068	20015	1.07267
20015.5	1.02284	20015.5	1.08083
20016	1.03542	20016	1.08881
20016.6	1.04969	20016.6	1.09501
20017.1	1.06027	20017.1	1.10077
20017.6	1.0687	20017.6	1.10456
20017.9	1.07354	20017.9	1.1072
20018.5	1.08183	20018.5	1.11039
20019.1	1.08719	20019.1	1.11243
20019.5	1.09194	20019.5	1.11417
20020.1	1.09765	20020.1	1.11589
20020.3	1.09971	20020.3	1.1158
20021	1.10448	20021	1.11544
20021.6	1.10779	20021.6	1.11495
20022	1.10857	20022	1.1133
20022.5	1.11007	20022.5	1.11178
20023.1	1.11138	20023.1	1.10918
20023.5	1.11136	20023.5	1.10827
20024	1.1123	20024	1.10682
20024.6	1.11275	20024.6	1.10438
20025	1.11285	20025	1.10195
20025.5	1.11218	20025.5	1.09959
20026.2	1.11047	20026.2	1.0955
20026.5	1.10961	20026.5	1.093
20027.2	1.10723	20027.2	1.08937
20027.5	1.106	20027.5	1.08772
20028.1	1.10478	20028.1	1.08356
20028.6	1.10294	20028.6	1.0824
20029	1.10136	20029	1.08065
20029.6	1.09797	20029.6	1.07641
20030	1.0952	20030	1.07314
20030.5	1.09215	20030.5	1.07002
20031.2	1.087	20031.2	1.0645
20031.6	1.08415	20031.6	1.06188
20032.1	1.08052	20032.1	1.05797
20032.5	1.07713	20032.5	1.05411
20033.1	1.07306	20033.1	1.04992
20033.5	1.06829	20033.5	1.04649
20033.9	1.06441	20033.9	1.04155
20035	1.05368	20035	1.03175
20036	1.04422	20036	1.02472
20037.1	1.03589	20037.1	1.01763
20038.1	1.02992	20038.1	1.01277
20039.1	1.02534	20039.1	1.00804
20040.2	1.02163	20040.2	1.00362
20041.2	1.01869	20041.2	1.00178
20042.5	1.01398	20042.5	0.99874
20043.2	1.01195	20043.2	0.99713
20044.2	1.00936	20044.2	0.99585
20045.4	1.00685	20045.4	0.99344
20046.1	1.00586	20046.1	0.99337
20047.4	1.00325	20047.4	0.99196
20048.3	1.00245	20048.3	0.99125
20049.2	1.00106	20049.2	0.99027
20050.1	0.99929	20050.1	0.98977
20051.2	0.99665	20051.2	0.98906
20052	0.99461	20052	0.99039
20053.1	0.99369	20053.1	0.99131
20054.1	0.99343	20054.1	0.99241
20055	0.9931	20055	0.9952
20056	0.99404	20056	0.9988
20057	0.99577	20057	1.00139
20058.1	0.99723	20058.1	1.00409
20059.2	0.99862	20059.2	1.00767
20060.2	1.00063	20060.2	1.01139
20061.1	1.00293	20061.1	1.01537
20062.2	1.00603	20062.2	1.01934
20063.2	1.00857	20063.2	1.0222
20064.2	1.0123	20064.2	1.02512
20065.2	1.01497	20065.2	1.02659
20066.2	1.01801	20066.2	1.02881
20067.1	1.02005	20067.1	1.03081
20068	1.02247	20068	1.03145
20069	1.02502	20069	1.03349
20070	1.02714	20070	1.03619
20071	1.02901	20071	1.037
20072	1.03013	20072	1.03821
20073	1.03012	20073	1.0382
20074.1	1.02955	20074.1	1.03665
20075.2	1.02891	20075.2	1.03703
20076.3	1.02866	20076.3	1.0369
20077.3	1.0288	20077.3	1.0366
20078.3	1.02856	20078.3	1.03626
20079.3	1.02888	20079.3	1.03708
20080.2	1.02875	20080.2	1.0371
20081.2	1.02918	20081.2	1.03692
20082.2	1.02857	20082.2	1.03591
20083.3	1.0281	20083.3	1.03377
20084.2	1.02693	20084.2	1.03385
20085.2	1.02641	20085.2	1.0323
20086.1	1.02628	20086.1	1.03042
20087.2	1.02482	20087.2	1.02869
20087.9	1.02391	20087.9	1.02765
20088.9	1.02279	20088.9	1.02403
20090.1	1.02055	20090.1	1.02066
20091.1	1.01775	20091.1	1.018
20092.1	1.01461	20092.1	1.01523
20093	1.01252	20093	1.01128
20094.1	1.01019	20094.1	1.00831
20095	1.00799	20095	1.00502
20096.1	1.00554	20096.1	1.00217
20097.1	1.00271	20097.1	1.00003
20098.2	1.00048	20098.2	0.99622
20099.2	0.99793	20099.2	0.99438
20100.2	0.99567	20100.2	0.99298
20101.2	0.99383	20101.2	0.99127
20102.2	0.99235	20102.2	0.99057
20103	0.99157	20103	0.99053
20104	0.98976	20104	0.98968
20105	0.98863	20105	0.98901
20106.1	0.98787	20106.1	0.99031
20107	0.98679	20107	0.98992
20108	0.98637	20108	0.98982
20109.2	0.98635	20109.2	0.99164
20110	0.98724	20110	0.99336
20111.1	0.98906	20111.1	0.99372
20112.3	0.99026	20112.3	0.99573
20113.3	0.99138	20113.3	0.99746
20114.2	0.99264	20114.2	0.99917
20115.3	0.99403	20115.3	1.00136
20116.3	0.99466	20116.3	1.00112
20117.3	0.99574	20117.3	1.00218
20118.1	0.99737	20118.1	1.00341
20119.1	0.99917	20119.1	1.00461
20120.3	1.00175	20120.3	1.00631
20121.2	1.00354	20121.2	1.00778
20122	1.00558	20122	1.01092
20123.2	1.0083	20123.2	1.01312
20124	1.01024	20124	1.01436
20125	1.01193	20125	1.0162
20126.1	1.01436	20126.1	1.01767
20127	1.01679	20127	1.01951
20128.1	1.01937	20128.1	1.02048
20129.1	1.02097	20129.1	1.02232
20130	1.02227	20130	1.02321
20131.1	1.02299	20131.1	1.02445
20132.1	1.0234	20132.1	1.02512
20133.2	1.0239	20133.2	1.02567
20134.2	1.02421	20134.2	1.02541
20135.2	1.0251	20135.2	1.02551
20136.1	1.02595	20136.1	1.02557
20137.1	1.02649	20137.1	1.02618
20138.1	1.02645	20138.1	1.02643
20139	1.02646	20139	1.02506
20139.9	1.02553	20139.9	1.02513
20141	1.0241	20141	1.02339
20141.9	1.02266	20141.9	1.02171
20142.9	1.02257	20142.9	1.02037
20144.1	1.02147	20144.1	1.0191
20146.5	1.02056	20146.5	1.01746
20148.5	1.01959	20148.5	1.01699
20150.4	1.01867	20150.4	1.01576
20152.8	1.01704	20152.8	1.01492
20153.3	1.01687	20153.3	1.01484
20156.4	1.01527	20156.4	1.01305
20158.1	1.01421	20158.1	1.01067
20160.2	1.01303	20160.2	1.00857
20162.1	1.01126	20162.1	1.00728
20164.2	1.00902	20164.2	1.00538
20166.2	1.00686	20166.2	1.00369
20168.1	1.00519	20168.1	1.00201
20170.2	1.00237	20170.2	1.00028
20172.2	1.00014	20172.2	0.99901
20174.2	0.99849	20174.2	0.99767
20175.9	0.99656	20175.9	0.99569
20178	0.99435	20178	0.99418
20180.1	0.99301	20180.1	0.99379
20182.2	0.99159	20182.2	0.99317
20184.3	0.99132	20184.3	0.9927
20186.6	0.9905	20186.6	0.99255
20188.6	0.99017	20188.6	0.99263
20190.5	0.9904	20190.5	0.99177
20192.2	0.9907	20192.2	0.99153
20194.2	0.99042	20194.2	0.9913
20196.2	0.99034	20196.2	0.99113
20198.1	0.98902	20198.1	0.99
20200.1	0.98861	20200.1	0.99055
20202.2	0.98827	20202.2	0.99019
20204.3	0.98766	20204.3	0.98948
20206.3	0.98747	20206.3	0.98939
20208.3	0.98878	20208.3	0.99054
20210.1	0.98979	20210.1	0.99126
20212	0.99031	20212	0.99351
20214	0.99161	20214	0.99423
20216.1	0.9927	20216.1	0.99576
20218.3	0.99393	20218.3	0.99701
20220.3	0.99466	20220.3	0.99834
20222.4	0.99612	20222.4	0.99885
20224.6	0.99792	20224.6	1.00098
20226.2	0.99963	20226.2	1.00249
20228.3	1.00174	20228.3	1.0033
20230	1.00234	20230	1.00521
20232	1.00387	20232	1.00679
20234.1	1.00447	20234.1	1.00684
20236.1	1.00524	20236.1	1.00796
20238.1	1.00529	20238.1	1.00776
20240.2	1.00608	20240.2	1.00677
20242.2	1.00673	20242.2	1.00711
20244.2	1.00715	20244.2	1.00708
20247.2	1.00657	20247.2	1.00544
20250	1.00477	20250	1.00337
20253.3	1.00268	20253.3	1.00048
20256.6	1.0012	20256.6	0.99894
20260	1.00006	20260	0.99741
20262.3	0.9995	20262.3	0.99637
20265.4	0.99796	20265.4	0.99502
20268.1	0.99678	20268.1	0.994
20271.1	0.99576	20271.1	0.99336
20274.2	0.99473	20274.2	0.99356
20277.4	0.99426	20277.4	0.99288
20280.3	0.9943	20280.3	0.99362
20283.1	0.99399	20283.1	0.99294
20286.1	0.99364	20286.1	0.99317
20289.3	0.99377	20289.3	0.99333
20292.7	0.99534	20292.7	0.99492
20296.1	0.99664	20296.1	0.9965
20298.3	0.99758	20298.3	0.99813
20301.5	0.99839	20301.5	0.99907
20304	0.99891	20304	1.0002
20307.1	1.00025	20307.1	1.00205
20310.3	1.00167	20310.3	1.00236
20313.3	1.00366	20313.3	1.00389
20316.2	1.00484	20316.2	1.00504
20319.1	1.00623	20319.1	1.00541
20322	1.00725	20322	1.00598
20325.2	1.00662	20325.2	1.00542
20328.4	1.00563	20328.4	1.00704
20331.5	1.00541	20331.5	1.0076
20334.8	1.00499	20334.8	1.00614
20337.3	1.00491	20337.3	1.00455
20340	1.00358	20340	1.00422
20343.1	1.0025	20343.1	1.00309
20346.2	1.00189	20346.2	1.00223
20349.2	1.00081	20349.2	1.00235
20352.3	0.99967	20352.3	1.00146
20355.1	0.99934	20355.1	1.00067
20358	0.99815	20358	0.99998
20361.1	0.99726	20361.1	0.99813
20364.4	0.997	20364.4	0.99776
20367.8	0.99749	20367.8	0.99871
20370.5	0.99783	20370.5	0.99888
20373.2	0.99746	20373.2	0.99843
20376.2	0.99701	20376.2	0.99745
20379.2	0.9964	20379.2	0.99697
20382.2	0.99654	20382.2	0.99704
20385.3	0.99686	20385.3	0.99744
20388.2	0.99778	20388.2	0.99738
20391.3	0.99814	20391.3	0.99871
20394	0.99856	20394	0.99915
20398.2	0.99948	20398.2	0.99931
20402.6	0.99985	20402.6	1.00121
20406.8	1.0004	20406.8	1.0013
20410.3	1.00103	20410.3	1.00092
20414	1.00105	20414	1.0005
20418.2	1.00098	20418.2	1.00037
20422.3	1.00123	20422.3	1.00048
20426.4	1.00177	20426.4	0.99997
20430	1.00162	20430	0.99955
20434	1.00047	20434	0.99885
20438.6	1.00093	20438.6	0.99967
20442.5	1.0012	20442.5	0.99974
20446.7	1.00202	20446.7	0.99851
20450.1	1.00214	20450.1	0.99882
20454	1.00223	20454	0.99916
20458.3	1.00222	20458.3	0.99859
20462.4	1.00317	20462.4	0.99996
20466.2	1.00322	20466.2	1.00085
20470	1.00298	20470	1.00115
20474.5	1.003	20474.5	1.00179
20479.2	1.00399	20479.2	1.00225
20482.5	1.00452	20482.5	1.00284
20486.2	1.00405	20486.2	1.00216
20490.1	1.00437	20490.1	1.0028
20494.4	1.00384	20494.4	1.0032
20498.3	1.00337	20498.3	1.00549
20502.2	1.00316	20502.2	1.00732
20505.9	1.00119	20505.9	1.00665
20510.5	0.99869	20510.5	1.00165
20515.1	0.99922	20515.1	1.00045
20518.5	1.00029	20518.5	0.99891
20522.2	1.00052	20522.2	0.99839
20526.1	1.00023	20526.1	0.99825
20530.2	0.9989	20530.2	0.99792
20534.4	0.99892	20534.4	0.9981
20538.3	0.99854	20538.3	0.99787
20541.9	0.99802	20541.9	0.99781
20546.2	0.99795	20546.2	1.00129
20550.8	0.99929	20550.8	1.00276
20554.9	1.00041	20554.9	1.00428
20558.2	1.00065	20558.2	1.00572
20562.1	0.9999	20562.1	0.99973
20566.1	1.00023	20566.1	0.9979
20570.2	0.99985	20570.2	0.99846
20574.3	1.00066	20574.3	0.99938
20578.1	1.00078	20578.1	0.9993
20581.9	1.00108	20581.9	0.99926
20586.5	1.00204	20586.5	0.99957
20589.7	1.00248	20589.7	1.00076
20594.6	1.00311	20594.6	1.00157
20598.9	1.00228	20598.9	1.00102
20604.2	1.00089	20604.2	1.00082
20609.5	1.00064	20609.5	1.00068
20614.1	1.00049	20614.1	1.00022
20618.9	0.99971	20618.9	1.00312
20624.5	1.00014	20624.5	1.00408
20630.4	1.00075	20630.4	1.00424
20634.1	1.00061	20634.1	1.00037
20639	0.99912	20639	0.99709
20644.2	0.99861	20644.2	0.99586
20649.2	0.99782	20649.2	0.9957
20653.9	0.99728	20653.9	0.99488
20659.4	0.9969	20659.4	0.99442
20665.7	0.99781	20665.7	0.99609
20669.5	0.99816	20669.5	0.99828
20674.1	0.99896	20674.1	0.99943
20679.2	0.9985	20679.2	1.00126
20684.4	0.99703	20684.4	0.99923
20689.3	0.99692	20689.3	0.99423
20694	0.99687	20694	0.99437
20699.5	0.9969	20699.5	0.9947
20705.7	0.99775	20705.7	0.99465
20709.1	0.99753	20709.1	0.99519
20714	0.997	20714	0.99449
20719.3	0.99655	20719.3	0.9946
20724.2	0.99614	20724.2	0.99523
20728.9	0.99532	20728.9	0.99455
20734.5	0.9938	20734.5	0.9935
20739.3	0.99448	20739.3	0.99338
20745.1	0.99457	20745.1	0.99343
20748.9	0.99426	20748.9	0.99336
20754.2	0.99327	20754.2	0.99347
20759.2	0.99376	20759.2	0.99259
20764.2	0.99306	20764.2	0.99256
20768.9	0.99162	20768.9	0.99201
20774.6	0.99093	20774.6	0.99134
20780.5	0.99137	20780.5	0.99109
20784.3	0.99149	20784.3	0.99103
20789	0.99093	20789	0.99071
20794.2	0.99071	20794.2	0.99064

## Sheet: Figure 3d
Radical distribution functions obtained by Fourier-transformed EXAFS spectra of fresh Mo3S4@NaZSM-5 and spent Mo3S4@NaZSM-5.
Fresh Mo3S4@NaZSM-5		Spent Mo3S4@NaZSM-5
R (Å)	FT k2χ(k) (a.u.)	R (Å)	FT k2χ(k) (a.u.)
0	0.03997	0	0.07564
0.03068	0.03976	0.03068	0.07302
0.06136	0.03911	0.06136	0.06557
0.09204	0.03804	0.09204	0.05463
0.12272	0.03661	0.12272	0.04304
0.1534	0.03495	0.1534	0.03633
0.18408	0.03338	0.18408	0.04008
0.21476	0.03232	0.21476	0.05158
0.24544	0.03224	0.24544	0.06451
0.27612	0.03343	0.27612	0.07499
0.3068	0.03577	0.3068	0.08093
0.33748	0.03873	0.33748	0.08129
0.36816	0.04164	0.36816	0.07585
0.39884	0.04377	0.39884	0.06528
0.42951	0.04454	0.42951	0.05161
0.46019	0.04354	0.46019	0.03977
0.49087	0.04065	0.49087	0.03902
0.52155	0.03632	0.52155	0.0519
0.55223	0.03209	0.55223	0.06999
0.58291	0.03141	0.58291	0.08699
0.61359	0.03798	0.61359	0.0995
0.64427	0.05169	0.64427	0.1055
0.67495	0.07024	0.67495	0.10385
0.70563	0.09186	0.70563	0.09434
0.73631	0.11538	0.73631	0.07803
0.76699	0.13991	0.76699	0.05867
0.79767	0.16468	0.79767	0.04734
0.82835	0.189	0.82835	0.05984
0.85903	0.21218	0.85903	0.08936
0.88971	0.2336	0.88971	0.12304
0.92039	0.2527	0.92039	0.15438
0.95107	0.26902	0.95107	0.17939
0.98175	0.28228	0.98175	0.19509
1.01243	0.29247	1.01243	0.19926
1.04311	0.29998	1.04311	0.19047
1.07379	0.30567	1.07379	0.16817
1.10447	0.31091	1.10447	0.13279
1.13515	0.31752	1.13515	0.08589
1.16583	0.32741	1.16583	0.03206
1.19651	0.34209	1.19651	0.0414
1.22718	0.36211	1.22718	0.10625
1.25786	0.38672	1.25786	0.17227
1.28854	0.41398	1.28854	0.23376
1.31922	0.4411	1.31922	0.28657
1.3499	0.46493	1.3499	0.32718
1.38058	0.48235	1.38058	0.35297
1.41126	0.49069	1.41126	0.36266
1.44194	0.48802	1.44194	0.35685
1.47262	0.47362	1.47262	0.33899
1.5033	0.44846	1.5033	0.3169
1.53398	0.41605	1.53398	0.30408
1.56466	0.38357	1.56466	0.3171
1.59534	0.36278	1.59534	0.36496
1.62602	0.36762	1.62602	0.44267
1.6567	0.40617	1.6567	0.53851
1.68738	0.4748	1.68738	0.64128
1.71806	0.56275	1.71806	0.74202
1.74874	0.6589	1.74874	0.83373
1.77942	0.75408	1.77942	0.91096
1.8101	0.84107	1.8101	0.96962
1.84078	0.91423	1.84078	1.00702
1.87146	0.96929	1.87146	1.02178
1.90214	1.00327	1.90214	1.01384
1.93282	1.01449	1.93282	0.9844
1.9635	1.00255	1.9635	0.93577
1.99418	0.96826	1.99418	0.87117
2.02485	0.91355	2.02485	0.79454
2.05553	0.84134	2.05553	0.71022
2.08621	0.75532	2.08621	0.62262
2.11689	0.65972	2.11689	0.53591
2.14757	0.55904	2.14757	0.45358
2.17825	0.45775	2.17825	0.3781
2.20893	0.36004	2.20893	0.31061
2.23961	0.26952	2.23961	0.25078
2.27029	0.18899	2.27029	0.19709
2.30097	0.12024	2.30097	0.14766
2.33165	0.06404	2.33165	0.10193
2.36233	0.02227	2.36233	0.06582
2.39301	0.02652	2.39301	0.06392
2.42369	0.05627	2.42369	0.10143
2.45437	0.08663	2.45437	0.1524
2.48505	0.11865	2.48505	0.20608
2.51573	0.15314	2.51573	0.25831
2.54641	0.18965	2.54641	0.30656
2.57709	0.22685	2.57709	0.34902
2.60777	0.26311	2.60777	0.3845
2.63845	0.29688	2.63845	0.41238
2.66913	0.32692	2.66913	0.43261
2.69981	0.35244	2.69981	0.44564
2.73049	0.37301	2.73049	0.45224
2.76117	0.38859	2.76117	0.45335
2.79185	0.39927	2.79185	0.44985
2.82252	0.40524	2.82252	0.4424
2.8532	0.40656	2.8532	0.43133
2.88388	0.4032	2.88388	0.41655
2.91456	0.39491	2.91456	0.39771
2.94524	0.38142	2.94524	0.37429
2.97592	0.36242	2.97592	0.34578
3.0066	0.33779	3.0066	0.3119
3.03728	0.30767	3.03728	0.27273
3.06796	0.27252	3.06796	0.22875
3.09864	0.23323	3.09864	0.18095
3.12932	0.19106	3.12932	0.13089
3.16	0.14774	3.16	0.08115
3.19068	0.1056	3.19068	0.03968
3.22136	0.06862	3.22136	0.04284
3.25204	0.04633	3.25204	0.08003
3.28272	0.05139	3.28272	0.1174
3.3134	0.07121	3.3134	0.14901
3.34408	0.09086	3.34408	0.17307
3.37476	0.10564	3.37476	0.18881
3.40544	0.11427	3.40544	0.19607
3.43612	0.11663	3.43612	0.19531
3.4668	0.11318	3.4668	0.1875
3.49748	0.10476	3.49748	0.17415
3.52816	0.09243	3.52816	0.15735
3.55884	0.07738	3.55884	0.13975
3.58952	0.06079	3.58952	0.12452
3.62019	0.04379	3.62019	0.11484
3.65087	0.02755	3.65087	0.11256
3.68155	0.01412	3.68155	0.1169
3.71223	0.01181	3.71223	0.12502
3.74291	0.02117	3.74291	0.13381
3.77359	0.03154	3.77359	0.14094
3.80427	0.04081	3.80427	0.14501
3.83495	0.04867	3.83495	0.14537
3.86563	0.055	3.86563	0.14188
3.89631	0.05969	3.89631	0.13478
3.92699	0.06265	3.92699	0.12451
3.95767	0.06379	3.95767	0.11163
3.98835	0.06314	3.98835	0.09674
4.01903	0.06091	4.01903	0.08051
4.04971	0.05759	4.04971	0.0638
4.08039	0.05399	4.08039	0.04823
4.11107	0.05128	4.11107	0.03757
4.14175	0.0507	4.14175	0.03811
4.17243	0.05302	4.17243	0.05016
4.20311	0.05806	4.20311	0.0677
4.23379	0.0649	4.23379	0.08671
4.26447	0.07245	4.26447	0.10515
4.29515	0.07981	4.29515	0.1217
4.32583	0.08635	4.32583	0.13535
4.35651	0.09169	4.35651	0.14531
4.38719	0.09564	4.38719	0.15102
4.41786	0.09816	4.41786	0.15225
4.44854	0.09924	4.44854	0.14908
4.47922	0.09895	4.47922	0.14199
4.5099	0.09731	4.5099	0.1319
4.54058	0.09434	4.54058	0.12013
4.57126	0.09004	4.57126	0.10838
4.60194	0.08447	4.60194	0.0985
4.63262	0.07774	4.63262	0.09194
4.6633	0.07012	4.6633	0.08903
4.69398	0.0621	4.69398	0.08864
4.72466	0.05441	4.72466	0.08875
4.75534	0.04808	4.75534	0.08737
4.78602	0.04419	4.78602	0.08311
4.8167	0.04336	4.8167	0.07545
4.84738	0.04515	4.84738	0.06495
4.87806	0.04833	4.87806	0.05392
4.90874	0.05159	4.90874	0.04762
4.93942	0.05398	4.93942	0.05254
4.9701	0.05496	4.9701	0.06829
5.00078	0.05441	5.00078	0.0893
5.03146	0.05251	5.03146	0.11127
5.06214	0.04974	5.06214	0.13152
5.09282	0.04679	5.09282	0.14826
5.1235	0.04443	5.1235	0.16024
5.15418	0.04328	5.15418	0.16668
5.18486	0.04348	5.18486	0.16725
5.21553	0.04461	5.21553	0.16207
5.24621	0.04592	5.24621	0.15173
5.27689	0.04666	5.27689	0.13734
5.30757	0.04622	5.30757	0.12056
5.33825	0.04428	5.33825	0.10379
5.36893	0.04073	5.36893	0.09031
5.39961	0.03572	5.39961	0.08372
5.43029	0.02968	5.43029	0.08586
5.46097	0.0234	5.46097	0.09498
5.49165	0.01838	5.49165	0.10741
5.52233	0.017	5.52233	0.12005
5.55301	0.02018	5.55301	0.13094
5.58369	0.02586	5.58369	0.13901
5.61437	0.03209	5.61437	0.14382
5.64505	0.0379	5.64505	0.14528
5.67573	0.04285	5.67573	0.1436
5.70641	0.04677	5.70641	0.13911
5.73709	0.04961	5.73709	0.13226
5.76777	0.05142	5.76777	0.12353
5.79845	0.05225	5.79845	0.11351
5.82913	0.05215	5.82913	0.10287
5.85981	0.05114	5.85981	0.09252
5.89049	0.04923	5.89049	0.08368
5.92117	0.0464	5.92117	0.07787
5.95185	0.04265	5.95185	0.07645
5.98253	0.03799	5.98253	0.07985
6.0132	0.03251	6.0132	0.08713
6.04388	0.02639	6.04388	0.09657
6.07456	0.01995	6.07456	0.10642
6.10524	0.01382	6.10524	0.11524
6.13592	0.0096	6.13592	0.12193
6.1666	0.01008	6.1666	0.12575
6.19728	0.01423	6.19728	0.12625
6.22796	0.01907	6.22796	0.12329
6.25864	0.02339	6.25864	0.11703
6.28932	0.0267	6.28932	0.10792
6.32	0.02881	6.32	0.0967
6.35068	0.02967	6.35068	0.08443
6.38136	0.02931	6.38136	0.07255
6.41204	0.02791	6.41204	0.0628
6.44272	0.0257	6.44272	0.05698
6.4734	0.02307	6.4734	0.05591
6.50408	0.02049	6.50408	0.05869
6.53476	0.01858	6.53476	0.06334
6.56544	0.01789	6.56544	0.06806
6.59612	0.01862	6.59612	0.07176
6.6268	0.02041	6.6268	0.07399
6.65748	0.02267	6.65748	0.07479
6.68816	0.0249	6.68816	0.07459
6.71884	0.0267	6.71884	0.07403
6.74952	0.02786	6.74952	0.07384
6.7802	0.02821	6.7802	0.07463
6.81087	0.02771	6.81087	0.07667
6.84155	0.02634	6.84155	0.0799
6.87223	0.02418	6.87223	0.08393
6.90291	0.02135	6.90291	0.08826
6.93359	0.01808	6.93359	0.09241
6.96427	0.01471	6.96427	0.09603
6.99495	0.01184	6.99495	0.09893
7.02563	0.01042	7.02563	0.10103
7.05631	0.01116	7.05631	0.10234
7.08699	0.01355	7.08699	0.10291
7.11767	0.01661	7.11767	0.10282
7.14835	0.01972	7.14835	0.10206
7.17903	0.02259	7.17903	0.10062
7.20971	0.02514	7.20971	0.09843
7.24039	0.02739	7.24039	0.09541
7.27107	0.02946	7.27107	0.09148
7.30175	0.03149	7.30175	0.08666
7.33243	0.03364	7.33243	0.08101
7.36311	0.03597	7.36311	0.07475
7.39379	0.03849	7.39379	0.06818
7.42447	0.04109	7.42447	0.06175
7.45515	0.04362	7.45515	0.05601
7.48583	0.04586	7.48583	0.05151
7.51651	0.04763	7.51651	0.04867
7.54719	0.04872	7.54719	0.04761
7.57787	0.04899	7.57787	0.04801
7.60854	0.04834	7.60854	0.0493
7.63922	0.04673	7.63922	0.05089
7.6699	0.04417	7.6699	0.05226
7.70058	0.04071	7.70058	0.05309
7.73126	0.03651	7.73126	0.05322
7.76194	0.03176	7.76194	0.0526
7.79262	0.0268	7.79262	0.05128
7.8233	0.0222	7.8233	0.04933
7.85398	0.01891	7.85398	0.04686
7.88466	0.01811	7.88466	0.04395
7.91534	0.02028	7.91534	0.04067
7.94602	0.02453	7.94602	0.03705
7.9767	0.02974	7.9767	0.03311
8.00738	0.03514	8.00738	0.0289
8.03806	0.04026	8.03806	0.02445
8.06874	0.04481	8.06874	0.01986
8.09942	0.04863	8.09942	0.01531
8.1301	0.05162	8.1301	0.01111
8.16078	0.05377	8.16078	0.00792
8.19146	0.05514	8.19146	0.00686
8.22214	0.05588	8.22214	0.0081
8.25282	0.05619	8.25282	0.0102
8.2835	0.0563	8.2835	0.01214
8.31418	0.05646	8.31418	0.01354
8.34486	0.05684	8.34486	0.01433
8.37554	0.05752	8.37554	0.01462
8.40621	0.05847	8.40621	0.0147
8.43689	0.05954	8.43689	0.01498
8.46757	0.0605	8.46757	0.01588
8.49825	0.06113	8.49825	0.01762
8.52893	0.06124	8.52893	0.02014
8.55961	0.06072	8.55961	0.02316
8.59029	0.05955	8.59029	0.02638
8.62097	0.05782	8.62097	0.02953
8.65165	0.05572	8.65165	0.03242
8.68233	0.05352	8.68233	0.03495
8.71301	0.05151	8.71301	0.03706
8.74369	0.04992	8.74369	0.03876
8.77437	0.04885	8.77437	0.04011
8.80505	0.04822	8.80505	0.04115
8.83573	0.04778	8.83573	0.0419
8.86641	0.04718	8.86641	0.04237
8.89709	0.04607	8.89709	0.04249
8.92777	0.04415	8.92777	0.04218
8.95845	0.04121	8.95845	0.04135
8.98913	0.03718	8.98913	0.03991
9.01981	0.03211	9.01981	0.03785
9.05049	0.02618	9.05049	0.03522
9.08117	0.01969	9.08117	0.03219
9.11185	0.01322	9.11185	0.02911
9.14253	0.00825	9.14253	0.02646
9.17321	0.0084	9.17321	0.02487
9.20388	0.01291	9.20388	0.02479
9.23456	0.0181	9.23456	0.02626
9.26524	0.02276	9.26524	0.02878
9.29592	0.02659	9.29592	0.0317
9.3266	0.02952	9.3266	0.03446
9.35728	0.03168	9.35728	0.03665
9.38796	0.03329	9.38796	0.03807
9.41864	0.03466	9.41864	0.03865
9.44932	0.03604	9.44932	0.03852
9.48	0.0376	9.48	0.03794
9.51068	0.03935	9.51068	0.03733
9.54136	0.04114	9.54136	0.03721
9.57204	0.04272	9.57204	0.03803
9.60272	0.04382	9.60272	0.04005
9.6334	0.04418	9.6334	0.04319
9.66408	0.04367	9.66408	0.04715
9.69476	0.04226	9.69476	0.05151
9.72544	0.04009	9.72544	0.05586
9.75612	0.03745	9.75612	0.05989
9.7868	0.0348	9.7868	0.06337
9.81748	0.03276	9.81748	0.06617
9.84816	0.03189	9.84816	0.06826
9.87884	0.03245	9.87884	0.06968
9.90952	0.03426	9.90952	0.07052
9.9402	0.03674	9.9402	0.0709
9.97088	0.03929	9.97088	0.07097

## Sheet: Figure 4a
Effect of reaction temperature.
Temperature (°C)	CO2 Conv. (%)	CH3OH Sel. (%)	CO Sel. (%)	CH4 Sel. (%)
120	0.5	100	0	0
150	1.5	100	0	0
180	10.2	98.2	1.2	0.6
210	12.4	90.2	7.3	2.5
240	14	81	15	4
270	15.2	70	22	8

## Sheet: Figure 4b
Effect of reaction pressure.
Pressure (MPa)	CO2 Conv. (%)	CH3OH Sel. (%)	CO Sel. (%)	CH4 Sel. (%)
0.5	1.2	81	14	5
1	2.6	83	13	4
1.5	3.8	85.2	12	2.8
2	5.5	89	9	2
2.5	8	95	4	1
3	8.9	96.7	2.5	0.8
3.5	9.6	97.7	1.6	0.7
4	10.2	98.2	1.2	0.6

## Sheet: Figure 4c
Effect of space velocity.
GHSV (mL/gcat/h)	CO2 Conv. (%)	CH3OH Sel. (%)	CO Sel. (%)	CH4 Sel. (%)
600	13.4	96	3	1
1200	10.2	98.2	1.2	0.6
1800	6.7	99	0.8	0.2
2400	4.2	99.5	0.5	0

## Sheet: Figure 4d
Stability test of Mo3S4@NaZSM-5.
Reaction time (h)	CO2 Conv. (%)	CH3OH Sel. (%)	CO Sel. (%)	CH4 Sel. (%)
2	10.2	98.2	1.2	0.6
4	10.2	98.4	1.2	0.4
6	10.3	98.2	1.2	0.6
8	10.4	98.3	1.1	0.6
10	10.2	98.1	1.3	0.6
12	10.3	98.1	1.2	0.7
14	10.1	98.2	1.1	0.7
16	10.2	98	1.1	0.9
18	10.2	98.1	1.2	0.7
20	10.2	98.3	1.3	0.4
22	10.1	98.2	1.3	0.5
24	10.2	98.2	1.2	0.6
26	10.4	98.4	1.1	0.5
28	10.1	98.3	1.1	0.6
30	10	98.2	1.2	0.6
32	9.9	98	1.3	0.7
34	10.1	98.1	1.1	0.8
36	10.1	98	1.2	0.8
38	10.3	98	1.2	0.8
40	10.2	98.2	1.3	0.5
42	10.1	98.4	1.2	0.4
44	10.3	98.1	1.1	0.8
46	10.2	98.3	1.3	0.4
48	10.3	98.3	1.2	0.5
50	10.3	98.1	1.2	0.7
52	10.2	98.1	1.3	0.6
54	10.3	98.3	1.2	0.5
56	10.1	98.2	1.2	0.6
58	10.1	98	1.3	0.7
60	10.3	98.2	1.1	0.7
62	10.2	98.3	1.3	0.4
64	10.1	98	1.2	0.8
66	10.4	98.1	1.2	0.7
68	10.3	98.1	1.1	0.8
70	10.2	98.2	1.1	0.7
72	10.4	98.3	1.2	0.5
74	10.3	98.2	1.3	0.5
76	10.3	98.1	1.2	0.7
78	10.1	98.1	1.1	0.8
80	10.2	98.2	1	0.8
82	10.2	98	1.2	0.8
84	10	98.3	1.1	0.6
86	10.3	98.2	1.1	0.7
88	10.2	98.2	1.3	0.5
90	10.2	98.1	1.2	0.7
92	10.3	98	1.1	0.9
94	10.4	98.1	1.3	0.6
96	10.2	98.3	1.2	0.5
98	10.2	98.2	1.1	0.7
100	10.4	98.1	1.1	0.8
102	10.3	98.3	1.2	0.5
104	10.3	98.3	1.1	0.6
106	10.2	98.2	1.2	0.6
108	10.3	98.2	1.1	0.7
110	10.1	98.1	1.3	0.6
112	10.2	98	1.2	0.8
114	10.3	98.1	1.1	0.8
116	10.4	98	1.3	0.7
118	10.2	98.2	1.2	0.6
120	10.3	98.4	1.1	0.5
122	10.1	98.3	1.1	0.6
124	10.2	98.3	1.3	0.4
126	10.3	98.2	1.2	0.6
128	10.2	98.1	1.3	0.6
130	10.2	98.1	1.3	0.6
132	10.3	98.2	1.2	0.6
134	10.4	98.2	1.1	0.7
136	10.2	98.3	1	0.7
138	10.2	98.3	1.2	0.5
140	10.1	98.1	1.3	0.6
142	10	98.2	1.1	0.7
144	10.2	98.4	1.2	0.4
146	10.1	98.3	1.1	0.6
148	10.3	98.1	1.3	0.6
150	10.1	98	1.3	0.7
152	10.2	98	1.1	0.9
154	10.2	98.2	1.2	0.6
156	10.1	98.1	1.1	0.8
158	10.3	98.3	1.3	0.4
160	10.4	98.3	1.2	0.5
162	10.3	98.2	1.1	0.7
164	10.2	98	1.3	0.7
166	10.1	98.1	1.2	0.7
168	10.1	98.2	1.4	0.4
170	10.2	98.1	1.2	0.7
172	10.3	98.3	1.3	0.4
174	10.2	98.2	1.2	0.6
176	10	98.3	1.1	0.6
178	10.1	98.1	1.3	0.6
180	10.3	98.2	1.1	0.7
182	10.2	98.2	1.2	0.6
184	10	98.3	1.1	0.6
186	10.3	98.2	1.1	0.7
188	10.4	98.1	1.2	0.7
190	10.1	98	1.3	0.7
192	10	98.1	1.3	0.6
194	10.2	98.2	1.1	0.7
196	10.2	98.1	1.2	0.7
198	10.1	98.2	1.2	0.6
200	10.3	98.3	1.1	0.6
202	10.3	98.2	1.3	0.5
204	10.3	98.2	1.2	0.6
206	10.2	98.1	1.1	0.8
208	10.1	98.3	1.3	0.4
210	10.3	98.2	1.2	0.6
212	10.4	98.1	1.2	0.7
214	10.1	98.2	1.2	0.6
216	10.2	98	1.3	0.7
218	10.2	98.1	1.1	0.8
220	10.1	98.2	1.3	0.5
222	10.2	98.2	1.2	0.6
224	10.3	98.1	1.1	0.8
226	10.4	98.3	1	0.7
228	10.2	98.3	1.1	0.6
230	10	98.2	1.3	0.5
232	10.1	98.2	1.2	0.6
234	10.3	98.1	1.1	0.8
236	10.2	98.3	1.2	0.5
238	10.1	98.2	1.3	0.5
240	10.3	98	1.4	0.6
242	10.2	98.1	1.3	0.6
244	10.2	98.2	1.2	0.6
246	10.1	98.2	1.1	0.7
248	10	98.1	1.2	0.7
250	10.2	98.3	1.3	0.4
252	10.3	98.2	1.2	0.6
254	10.2	98.3	1.3	0.4
256	10.1	98.1	1.1	0.8
258	10.1	98	1.3	0.7
260	10.2	98	1.2	0.8
262	10.3	98.1	1.1	0.8
264	10.2	98.2	1.2	0.6
266	10.1	98.3	1.3	0.4
268	10.2	98.1	1.2	0.7
270	10.3	98.1	1.3	0.6
272	10.3	98.2	1.1	0.7
274	10.2	98.3	1.3	0.4
276	10.1	98.2	1.2	0.6
278	10.3	98.1	1.2	0.7
280	10.2	98.2	1.1	0.7
282	10.1	98.2	1.3	0.5
284	10.1	98.3	1.1	0.6
286	10.2	98.1	1.1	0.8
288	10.2	98.2	1.2	0.6
290	10.3	98.1	1.2	0.7
292	10.2	98.3	1.1	0.6
294	10.1	98.2	1.3	0.5
296	10.4	98.1	1.2	0.7
298	10.3	98	1.2	0.8
300	10.2	98.2	1.3	0.5
312	10	98.3	1.2	0.5
324	10.1	98.1	1.3	0.6
336	10.2	98.2	1.1	0.7
348	10.3	98.2	1.2	0.6
360	10.1	98.1	1.2	0.7
372	10.3	98	1.1	0.9
384	10.2	98.3	1.2	0.5
396	10.3	98.2	1.2	0.6
408	10.2	98.3	1.3	0.4
420	10.2	98.1	1.1	0.8
432	10.3	98.1	1.4	0.5
444	10.2	98.2	1.2	0.6
456	10.1	98	1.3	0.7
468	10	98.3	1.3	0.4
480	10.1	98.1	1.4	0.5
492	10.3	98.2	1.3	0.5
504	10.2	98.4	1.2	0.4
516	10.3	98.3	1.1	0.6
528	10.4	98.3	1.2	0.5
540	10.2	98.2	1.2	0.6
552	10.4	98.2	1.2	0.6
564	10.2	98.3	1.1	0.6
576	10	98.2	1.3	0.5
588	10.3	98.3	1.2	0.5
600	10.2	98.1	1.3	0.6
624	10.3	98.1	1.3	0.6
648	10	98.2	1.3	0.5
672	10.1	98.1	1.2	0.7
696	9.9	98	1.3	0.7
720	10	98	1.4	0.6
744	10.2	98.2	1.4	0.4
768	10.3	98.1	1.3	0.6
792	10.1	98.3	1.2	0.5
816	10.4	98.2	1.2	0.6
840	10.2	98.2	1.3	0.5
864	10.2	98	1.4	0.6
888	10.3	98	1.4	0.6
912	10.2	98.3	1.2	0.5
936	10.4	98.2	1.2	0.6
960	10.3	98.1	1.3	0.6
984	10.3	98.3	1.3	0.4
1008	10.1	98.1	1.4	0.5

[truncated: 13 more sheets: Figure 5a, Figure 5c, Figure 5d, Figure 5e, Figure 6a, Figure 6b, Figure 6c, Figure 6d, Supplementary Figure 1a, Supplementary Figure 1b, Supplementary Figure 4a, Supplementary Figure 4b, Supplementary Figure 5]
